# Supplementary material for: Personalization-based deep hybrid E-learning model for online course recommendation system
Source: PeerJ Comput Sci. 2023 Nov 27;9:e1670. doi: 10.7717/peerj-cs.1670 (PMC10703022; doi:10.7717/peerj-cs.1670)
Supplement: Supplemental Information 1 [file peerj-cs-09-1670-s001.xlsx]

## Sheet: Student data set
S.No.	Student-Id	Gender	Region	Age_band	Code Module	Label	Average Course Feedback	Code Presentation (Start of the course with year & month) J-June D-December	Duration (In weeks)	Studied credits	No.of previous attempts	Assessment ID	Assessment type	Date_registered	Course duration start date	Date of submission	No.of days viewed	Total clicks	No.of clicks person done	No.of exercises
1	201801057	M	MADURAI	20	CS8391	1	3.37	2018J	2	10	0	IAT1(Internal Assessment Test1)	QUIZ	2019-05-06	2019-10-06	24-06-2019	4	11	5	8
2	201801058	F	CHENNAI	20	CS8392	3	4.01	2018D	3	10	1	IAT1	ASSIGNMENT	27-11-2019	2019-04-12	25-12-2019	6	3	3	7
3	201801059	M	CHENNAI	20	CS8391	2	3.37	2018J	2	10	1	IAT1	QUIZ	2019-05-06	2019-10-06	24-06-2019	8	4	7	8
4	201801060	M	CHENNAI	19	CS8392	3	4.01	2018D	3	10	0	IAT1	ASSIGNMENT	27-11-2019	2019-04-12	25-12-2019	5	12	6	4
5	201801061	M	CHENNAI	19	CS8391	2	3.37	2018J	2	10	0	IAT1	QUIZ	2019-05-06	2019-10-06	24-06-2019	5	1	3	10
6	201801062	M	CHENNAI	20	CS8391	1	3.37	2018J	2	10	1	IAT1	QUIZ	2019-05-06	2019-10-06	24-06-2019	6	7	5	7
7	201801063	M	CHENNAI	19	CS8391	3	3.37	2018J	2	10	0	IAT1	QUIZ	2019-05-06	2019-10-06	24-06-2019	8	11	3	7
8	201801064	F	CHENNAI	20	CS8391	3	3.37	2018J	2	10	0	IAT1	QUIZ	2019-05-06	2019-10-06	24-06-2019	7	16	7	6
9	201801065	F	CHENNAI	20	CS8392	2	4.01	2018D	3	10	0	IAT1	ASSIGNMENT	27-11-2019	2019-04-12	25-12-2019	10	9	8	10
10	201801066	F	CHENNAI	20	CS8391	3	3.37	2018J	2	10	1	IAT1	QUIZ	2019-05-06	2019-10-06	24-06-2019	9	10	4	2
11	201801067	M	CHENNAI	19	CS8351	2	3.51	2018D	3	8	0	IAT1	QUIZ	2019-05-12	2019-05-12	26-12-2019	15	7	4	9
12	201801068	M	CHENNAI	19	EC8395	2	2.91	2018J	3	8	1	IAT1	QUIZ	2019-02-06	2019-03-06	24-06-2019	20	10	8	9
13	201801069	F	CHENNAI	20	MA8351	1	2.47	2018J	3	10	1	IAT1	QUIZ	2019-02-06	2019-03-06	24-06-2019	15	8	8	5
14	201801070	F	CHENNAI	20	CS8351	3	3.51	2018D	3	8	0	IAT1	QUIZ	2019-05-12	2019-05-12	26-12-2019	18	4	6	2
15	201801071	M	CHENNAI	20	EC8395	3	2.91	2018J	3	8	0	IAT1	QUIZ	2019-02-06	2019-03-06	24-06-2019	17	18	8	3
16	201801072	F	CHENNAI	20	MA8351	3	2.47	2018J	3	10	0	IAT1	ASSIGNMENT	2019-02-06	2019-03-06	24-06-2019	16	16	5	6
17	201801073	F	CHENNAI	20	EC8395	2	2.91	2018J	3	8	0	IAT1	QUIZ	2019-02-06	2019-03-06	24-06-2019	15	3	2	8
18	201801074	M	CHENNAI	20	CS8351	2	3.51	2018D	3	8	0	IAT1	QUIZ	2019-05-12	2019-05-12	26-12-2019	19	9	2	10
19	201801075	M	CHENNAI	20	MA8351	2	2.47	2018J	3	10	1	IAT1	ASSIGNMENT	2019-02-06	2019-03-06	24-06-2019	19	19	6	4
20	201801076	F	CHENNAI	20	MA8351	3	2.47	2018J	3	10	0	IAT1	ASSIGNMENT	2019-02-06	2019-03-06	24-06-2019	16	18	8	5
21	201801058	F	CHENNAI	19	MA8351	1	2.47	2018J	3	10	1	IAT1	ASSIGNMENT	2019-02-06	2019-03-06	24-06-2019	19	9	5	6
22	201801064	F	CHENNAI	20	EC8395	2	2.91	2018J	3	8	0	IAT1	QUIZ	2019-02-06	2019-03-06	24-06-2019	15	4	8	10
23	201801068	M	CHENNAI	19	MA8351	1	2.47	2018J	3	10	1	IAT1	QUIZ	2019-02-06	2019-03-06	24-06-2019	15	19	6	7
24	201801077	F	CHENNAI	20	CS8392	1	4.01	2018J	3	10	0	IAT1	ASSIGNMENT	27-11-2019	2019-04-12	25-12-2019	6	16	2	7
25	201801078	F	CHENNAI	20	CS8351	1	3.51	2018J	3	8	0	IAT1	QUIZ	2019-05-12	2019-05-12	26-12-2019	10	8	9	5
26	201801079	M	CHENNAI	20	CS8392	1	4.01	2018J	3	10	1	IAT1	ASSIGNMENT	27-11-2019	2019-04-12	25-12-2019	8	18	7	10
27	201801080	M	CHENNAI	19	MA8351	1	2.47	2018J	3	10	1	IAT1	ASSIGNMENT	2019-02-06	2019-03-06	24-06-2019	14	10	7	10
28	201801081	F	CHENNAI	19	CS8392	2	4.01	2018J	3	10	0	IAT1	ASSIGNMENT	27-11-2019	2019-04-12	25-12-2019	10	1	3	8
29	201801082	M	CHENNAI	20	CS8392	1	4.01	2018J	3	10	0	IAT1	QUIZ	27-11-2019	2019-04-12	25-12-2019	6	4	4	10
30	201801083	M	CHENNAI	20	CS8391	2	3.37	2018J	2	10	0	IAT1	ASSIGNMENT	2019-05-06	2019-10-06	24-06-2019	7	5	3	10
31	201801084	F	CHENNAI	20	CS8351	1	3.51	2018J	3	8	1	IAT1	QUIZ	2019-05-12	2019-05-12	26-12-2019	12	12	5	4
32	201801085	F	CHENNAI	20	MA8351	2	2.47	2018J	3	10	0	IAT1	ASSIGNMENT	2019-02-06	2019-03-06	24-06-2019	10	13	5	7
33	201801086	M	CHENNAI	20	EC8395	2	2.91	2018J	3	8	1	IAT1	QUIZ	2019-02-06	2019-03-06	24-06-2019	14	16	6	5
34	201801087	M	CHENNAI	20	MA8351	3	2.47	2018J	3	10	0	IAT1	ASSIGNMENT	2019-02-06	2019-03-06	24-06-2019	7	3	9	6
35	201801088	F	CHENNAI	19	CS8391	2	3.37	2018J	2	10	0	IAT1	ASSIGNMENT	2019-05-06	2019-10-06	24-06-2019	8	1	9	6
36	201801089	M	CHENNAI	20	MA8351	3	2.47	2018J	3	10	1	IAT1	ASSIGNMENT	2019-02-06	2019-03-06	24-06-2019	10	7	3	7
37	201801090	M	CHENNAI	20	EC8395	2	2.91	2018J	3	8	0	IAT1	QUIZ	2019-02-06	2019-03-06	24-06-2019	6	7	6	5
38	201801091	F	CHENNAI	19	EC8395	1	2.91	2018J	3	8	0	IAT1	QUIZ	2019-02-06	2019-03-06	24-06-2019	15	17	4	6
39	201801092	F	CHENNAI	19	CS8391	2	3.37	2018J	2	10	1	IAT1	ASSIGNMENT	2019-05-06	2019-10-06	24-06-2019	14	13	3	6
40	201801093	M	CHENNAI	19	CS8392	2	4.01	2018J	3	10	0	IAT1	ASSIGNMENT	27-11-2019	2019-04-12	25-12-2019	18	5	7	7
41	201801094	M	CHENNAI	20	CS8391	3	3.37	2018J	2	10	0	IAT1	ASSIGNMENT	2019-05-06	2019-10-06	24-06-2019	11	10	9	4
42	201801095	M	CHENNAI	19	MA8351	3	2.47	2018J	3	10	0	IAT1	ASSIGNMENT	2019-02-06	2019-03-06	24-06-2019	17	17	9	9
43	201801096	F	CHENNAI	20	EC8395	3	2.91	2018J	3	8	1	IAT1	QUIZ	2019-02-06	2019-03-06	24-06-2019	19	20	5	9
44	201801098	F	CHENNAI	19	CS8392	3	4.01	2018J	3	10	0	IAT1	ASSIGNMENT	27-11-2019	2019-04-12	25-12-2019	11	20	6	7
45	201801099	M	CHENNAI	20	CS8392	2	4.01	2018J	3	10	1	IAT1	ASSIGNMENT	27-11-2019	2019-04-12	25-12-2019	14	1	5	2
46	201801100	F	CHENNAI	19	EC8395	3	2.91	2018J	3	8	1	IAT1	QUIZ	2019-01-06	2019-03-06	24-06-2019	14	20	3	5
47	201801077	F	CHENNAI	20	EC8395	1	2.91	2018J	3	8	1	IAT1	QUIZ	2019-01-06	2019-03-06	24-06-2019	12	16	5	5
48	201801084	F	CHENNAI	19	EC8395	1	2.91	2018D	3	8	1	IAT1	QUIZ	2019-01-06	2019-03-06	24-06-2019	12	10	6	8
49	201801092	F	CHENNAI	19	CS8392	2	4.01	2018J	3	10	0	IAT1	ASSIGNMENT	27-11-2019	2019-04-12	25-12-2019	15	7	8	6
50	201801096	F	CHENNAI	19	MA8351	3	2.47	2018J	3	10	1	IAT1	ASSIGNMENT	2019-01-06	2019-03-06	24-06-2019	8	10	4	6
51	201801101	M	CHENNAI	20	CS8391	2	3.37	2018J	2	10	0	IAT1	QUIZ	2019-05-06	2019-10-06	24-06-2019	7	18	4	6
52	201801102	F	CHENNAI	20	CS8351	1	3.51	2018D	3	8	1	IAT1	QUIZ	2019-05-12	2019-05-12	26-12-2019	10	17	3	8
53	201801103	F	CHENNAI	20	CS8392	2	4.01	2018J	3	10	0	IAT1	ASSIGNMENT	27-11-2019	2019-04-12	25-12-2019	9	6	3	4
54	201801104	M	CHENNAI	19	MA8351	1	2.47	2018J	3	10	0	IAT1	ASSIGNMENT	2019-01-06	2019-03-06	24-06-2019	15	15	5	3
55	201801105	M	CHENNAI	19	MA8351	1	2.47	2018J	3	10	0	IAT1	ASSIGNMENT	2019-01-06	2019-03-06	24-06-2019	16	1	3	2
56	201801106	F	CHENNAI	19	CS8351	1	3.51	2018J	3	8	1	IAT1	QUIZ	2019-05-12	2019-05-12	26-12-2019	15	11	3	6
57	201801107	M	CHENNAI	20	CS8391	2	3.37	2018J	2	10	0	IAT1	QUIZ	2019-05-06	2019-10-06	24-06-2019	18	6	6	7
58	201801108	F	CHENNAI	19	MA8351	3	2.47	2018J	3	10	0	IAT1	ASSIGNMENT	2019-01-06	2019-03-06	24-06-2019	17	15	8	6
59	201801109	F	CHENNAI	19	MA8351	2	2.47	2018D	3	10	0	IAT1	ASSIGNMENT	2019-01-06	2019-03-06	24-06-2019	16	10	4	6
60	201801110	F	CHENNAI	19	CS8392	2	4.01	2018J	3	10	1	IAT1	ASSIGNMENT	27-11-2019	2019-04-12	25-12-2019	15	5	8	4
61	201801111	M	CHENNAI	19	CS8351	1	3.51	2018J	3	8	1	IAT1	ASSIGNMENT	2019-05-12	2019-05-12	26-12-2019	19	18	6	5
62	201801001	M	CHENNAI	19	CS8391	2	3.37	2018J	2	10	1	IAT1	QUIZ	2019-05-06	2019-10-06	24-06-2019	11	15	8	2
63	201801002	F	CHENNAI	19	CS8392	1	4.01	2018J	3	10	0	IAT1	QUIZ	27-11-2019	2019-04-12	25-12-2019	16	8	9	8
64	201801003	F	CHENNAI	19	MA8351	1	2.47	2018J	3	10	0	IAT1	ASSIGNMENT	2019-01-06	2019-03-06	24-06-2019	14	6	7	5
65	201801004	M	CHENNAI	19	CS8391	3	3.37	2018J	2	10	0	IAT1	ASSIGNMENT	2019-05-06	2019-10-06	24-06-2019	12	6	3	7
66	201801005	M	CHENNAI	20	CS8351	1	3.51	2018J	3	8	0	IAT1	QUIZ	2019-05-12	2019-05-12	26-12-2019	10	8	3	7
67	201801006	F	CHENNAI	20	CS8351	1	3.51	2018J	3	8	0	IAT1	QUIZ	2019-05-12	2019-05-12	26-12-2019	14	7	9	7
68	201801007	M	CHENNAI	19	EC8395	2	2.91	2018J	3	8	1	IAT1	QUIZ	2019-01-06	2019-03-06	24-06-2019	7	16	4	7
69	201801008	F	CHENNAI	20	EC8395	2	2.91	2018J	3	8	1	IAT1	QUIZ	2019-01-06	2019-03-06	24-06-2019	8	8	5	7
70	201801009	M	CHENNAI	20	MA8351	3	2.47	2018J	3	10	1	IAT1	QUIZ	2019-01-06	2019-03-06	24-06-2019	10	16	4	3
71	201801010	M	CHENNAI	20	CS8392	2	4.01	2018J	3	10	0	IAT1	ASSIGNMENT	27-11-2019	2019-04-12	25-12-2019	6	12	4	10
72	201801011	F	CHENNAI	19	CS8351	3	3.51	2018J	3	8	1	IAT1	QUIZ	2019-05-12	2019-05-12	26-12-2019	15	16	2	2
73	201801012	M	CHENNAI	20	EC8395	2	2.91	2018J	3	8	1	IAT1	QUIZ	2019-01-06	2019-03-06	24-06-2019	14	12	6	7
74	201801013	M	CHENNAI	19	CS8351	1	3.51	2018J	3	8	1	IAT1	QUIZ	2019-05-12	2019-05-12	26-12-2019	18	20	4	7
75	201801014	M	CHENNAI	20	CS8391	1	3.37	2018J	2	10	0	IAT1	ASSIGNMENT	2019-05-06	2019-10-06	24-06-2019	11	3	9	9
76	201801015	F	CHENNAI	20	CS8392	2	4.01	2018J	3	10	0	IAT1	ASSIGNMENT	27-11-2019	2019-04-12	25-12-2019	17	3	4	2
77	201801016	F	CHENNAI	19	CS8351	2	3.51	2018D	3	8	1	IAT1	QUIZ	2019-05-12	2019-05-12	26-12-2019	19	8	2	4
78	201801017	M	CHENNAI	20	EC8395	1	2.91	2018J	3	8	1	IAT1	QUIZ	2019-01-06	2019-03-06	24-06-2019	11	4	3	4
79	201801018	M	CHENNAI	19	EC8395	3	2.91	2018J	3	8	1	IAT1	QUIZ	2019-01-06	2019-03-06	24-06-2019	14	11	5	6
80	201801019	F	CHENNAI	20	MA8351	1	2.47	2018J	3	10	0	IAT1	ASSIGNMENT	2019-01-06	2019-03-06	24-06-2019	14	9	7	3
81	201801020	M	CHENNAI	20	CS8391	1	3.37	2018J	2	10	0	IAT1	ASSIGNMENT	2019-05-06	2019-10-06	24-06-2019	10	6	9	10
82	201801021	M	CHENNAI	19	EC8395	3	2.91	2018J	3	8	1	IAT1	QUIZ	2019-01-06	2019-03-06	24-06-2019	9	3	3	8
83	201801022	M	CHENNAI	19	CS8392	1	4.01	2018J	3	10	1	IAT1	ASSIGNMENT	27-11-2019	2019-04-12	25-12-2019	7	13	2	10
84	201801023	F	CHENNAI	20	CS8351	2	3.51	2018J	3	8	1	IAT1	QUIZ	2019-05-12	2019-05-12	26-12-2019	5	20	5	10
85	201801024	F	CHENNAI	20	EC8395	1	2.91	2018J	3	8	0	IAT1	QUIZ	2019-01-06	2019-03-06	24-06-2019	7	16	7	7
86	201801025	M	CHENNAI	20	CS8351	3	3.51	2018J	3	8	0	IAT1	QUIZ	2019-05-12	2019-05-12	26-12-2019	4	14	7	7
87	201801026	F	CHENNAI	19	CS8391	3	3.37	2018J	2	10	0	IAT1	ASSIGNMENT	2019-05-06	2019-10-06	24-06-2019	6	7	6	8
88	201801027	F	CHENNAI	19	EC8395	1	2.91	2018J	3	8	0	IAT1	QUIZ	2019-01-06	2019-03-06	24-06-2019	8	2	3	5
89	201801028	M	CHENNAI	19	CS8392	2	4.01	2018J	3	10	1	IAT1	QUIZ	27-11-2019	2019-04-12	25-12-2019	5	10	3	2
90	201801029	F	CHENNAI	19	CS8392	1	4.01	2018J	3	10	0	IAT1	QUIZ	27-11-2019	2019-04-12	25-12-2019	5	10	5	10
91	201801030	M	CHENNAI	20	CS8351	3	3.51	2018J	3	8	1	IAT1	QUIZ	2019-05-12	2019-05-12	26-12-2019	6	10	7	5
92	201801031	F	CHENNAI	19	EC8395	1	2.91	2018J	3	8	1	IAT1	QUIZ	2019-01-06	2019-03-06	24-06-2019	8	3	7	4
93	201801032	M	CHENNAI	19	MA8351	2	2.47	2018J	3	10	1	IAT1	ASSIGNMENT	2019-01-06	2019-03-06	24-06-2019	7	6	8	9
94	201801033	M	CHENNAI	20	CS8351	2	3.51	2018J	3	8	1	IAT1	QUIZ	2019-05-12	2019-05-12	26-12-2019	10	15	3	6
95	201801034	F	CHENNAI	19	CS8392	2	4.01	2018D	3	10	0	IAT1	ASSIGNMENT	27-11-2019	2019-04-12	25-12-2019	9	10	9	2
96	201801036	F	CHENNAI	20	CS8351	3	3.51	2018J	3	8	0	IAT1	QUIZ	2019-05-12	2019-05-12	26-12-2019	15	17	5	4
97	201801037	M	CHENNAI	19	CS8392	1	4.01	2018J	3	10	1	IAT1	ASSIGNMENT	27-11-2019	2019-04-12	25-12-2019	20	20	8	4
98	201801038	F	CHENNAI	19	EC8395	3	2.91	2018J	3	8	1	IAT1	QUIZ	2019-01-06	2019-03-06	24-06-2019	15	17	6	8
99	201801039	M	CHENNAI	20	MA8351	3	2.47	2018J	3	10	0	IAT1	ASSIGNMENT	2019-01-06	2019-03-06	24-06-2019	18	14	7	9
100	201801040	F	CHENNAI	19	CS8392	2	4.01	2018J	3	10	0	IAT1	ASSIGNMENT	27-11-2019	2019-04-12	25-12-2019	17	18	9	9
101	201801041	F	CHENNAI	19	CS8391	3	3.37	2018J	2	10	0	IAT1	QUIZ	2019-05-06	2019-10-06	24-06-2019	16	14	7	3
102	201801042	F	CHENNAI	19	EC8395	3	2.91	2018J	3	8	1	IAT1	QUIZ	2019-01-06	2019-03-06	24-06-2019	11	18	3	6
103	201801043	M	CHENNAI	20	MA8351	3	2.47	2018J	3	10	0	IAT1	ASSIGNMENT	2019-01-06	2019-03-06	24-06-2019	9	10	6	8
104	201801044	F	CHENNAI	19	CS8392	1	4.01	2018J	3	10	0	IAT1	ASSIGNMENT	27-11-2019	2019-04-12	25-12-2019	12	20	7	5
105	201801045	M	CHENNAI	20	MA8351	3	2.47	2018J	3	10	0	IAT1	ASSIGNMENT	2019-01-06	2019-03-06	24-06-2019	14	7	8	4
106	201801046	F	CHENNAI	19	CS8392	2	4.01	2018J	3	10	0	IAT1	QUIZ	27-11-2019	2019-04-12	25-12-2019	12	2	7	10
107	201801047	M	CHENNAI	20	EC8395	1	2.91	2018J	3	8	1	IAT1	QUIZ	2019-01-06	2019-03-06	24-06-2019	12	5	3	10
108	201801048	M	CHENNAI	20	CS8391	1	3.37	2018J	2	10	1	IAT1	QUIZ	2019-05-06	2019-10-06	24-06-2019	10	17	9	5
109	201801049	M	CHENNAI	19	CS8351	2	3.51	2018J	3	8	1	IAT1	QUIZ	2019-05-12	2019-05-12	26-12-2019	10	19	4	2
110	201801050	F	CHENNAI	19	CS8392	2	4.01	2018J	3	10	0	IAT1	ASSIGNMENT	27-11-2019	2019-04-12	25-12-2019	18	6	6	10
111	201801051	F	CHENNAI	19	EC8395	3	2.91	2018J	3	8	1	IAT1	ASSIGNMENT	2019-01-06	2019-03-06	24-06-2019	18	18	6	4
112	201801052	F	CHENNAI	20	EC8395	3	2.91	2018J	3	8	1	IAT1	ASSIGNMENT	2019-01-06	2019-03-06	24-06-2019	17	18	3	5
113	201801053	M	CHENNAI	19	MA8351	3	2.47	2018D	3	10	1	IAT1	ASSIGNMENT	2019-01-06	2019-03-06	24-06-2019	16	10	3	4
114	201801054	M	CHENNAI	20	CS8392	2	4.01	2018J	3	10	0	IAT1	QUIZ	27-11-2019	2019-04-12	25-12-2019	19	14	4	3
115	201801055	F	CHENNAI	20	CS8351	3	3.51	2018J	3	8	1	IAT1	ASSIGNMENT	2019-05-12	2019-05-12	26-12-2019	20	15	6	9
116	201801056	M	CHENNAI	20	CS8392	1	4.01	2018J	3	10	0	IAT1	QUIZ	27-11-2019	2019-04-12	25-12-2019	20	15	9	7
117	201801112	F	CHENNAI	19	CS8351	2	3.51	2018J	3	8	1	IAT1	ASSIGNMENT	2019-05-12	2019-05-12	26-12-2019	20	20	7	3
118	201801113	F	CHENNAI	20	EC8395	3	2.91	2018J	3	8	1	IAT1	ASSIGNMENT	2019-01-06	2019-03-06	24-06-2019	11	10	6	5
119	201801114	M	CHENNAI	19	CS8392	2	4.01	2018J	3	10	0	IAT1	QUIZ	27-11-2019	2019-04-12	25-12-2019	15	6	6	8
120	201801115	M	CHENNAI	19	MA8351	3	2.47	2018J	3	10	0	IAT1	QUIZ	2019-01-06	2019-03-06	24-06-2019	17	1	2	6
121	201801116	F	CHENNAI	19	CS8391	3	3.37	2018J	2	10	0	IAT1	ASSIGNMENT	2019-05-06	2019-10-06	24-06-2019	19	3	2	8
122	201801117	M	CHENNAI	19	MA8351	2	2.47	2018J	3	10	0	IAT1	ASSIGNMENT	2019-01-06	2019-03-06	24-06-2019	14	4	4	4
123	201801118	F	CHENNAI	20	CS8392	1	4.01	2018J	3	10	0	IAT1	ASSIGNMENT	27-11-2019	2019-04-12	25-12-2019	12	20	5	8
124	201801119	M	CHENNAI	19	CS8351	2	3.51	2018J	3	8	1	IAT1	QUIZ	2019-05-12	2019-05-12	26-12-2019	12	6	6	9
125	201801120	M	CHENNAI	19	EC8395	3	2.91	2018J	3	8	1	IAT1	QUIZ	2019-01-06	2019-03-06	24-06-2019	13	14	4	2
126	201801121	F	CHENNAI	20	MA8351	3	2.47	2018J	3	10	1	IAT1	ASSIGNMENT	2019-01-06	2019-03-06	24-06-2019	15	11	4	8
127	201801123	F	CHENNAI	20	CS8392	1	4.01	2018J	3	10	0	IAT1	ASSIGNMENT	27-11-2019	2019-04-12	25-12-2019	15	6	8	6
128	201801124	M	CHENNAI	20	EC8395	1	2.91	2018J	3	8	1	IAT1	QUIZ	2019-02-06	2019-03-06	24-06-2019	14	18	4	8
129	201801125	F	CHENNAI	20	CS8351	1	3.51	2018J	3	8	1	IAT1	QUIZ	2019-05-12	2019-05-12	26-12-2019	16	6	3	4
130	201801126	M	CHENNAI	19	EC8395	3	2.91	2018D	3	8	1	IAT1	QUIZ	2019-02-06	2019-03-06	24-06-2019	15	19	7	2
131	201801127	M	CHENNAI	19	CS8392	3	4.01	2018J	3	10	0	IAT1	QUIZ	27-11-2019	2019-04-12	25-12-2019	19	7	9	3
132	201801128	F	CHENNAI	19	CS8351	3	3.51	2018J	3	8	1	IAT1	ASSIGNMENT	2019-05-12	2019-05-12	26-12-2019	11	1	6	3
133	201801129	M	CHENNAI	19	EC8395	1	2.91	2018J	3	8	1	IAT1	ASSIGNMENT	2019-01-06	2019-03-06	24-06-2019	16	19	3	4
134	201801130	F	CHENNAI	19	MA8351	2	2.47	2018J	3	10	0	IAT1	ASSIGNMENT	2019-01-06	2019-03-06	24-06-2019	14	1	7	4
135	201801131	M	CHENNAI	19	MA8351	3	2.47	2018J	3	10	0	IAT1	QUIZ	2019-01-06	2019-03-06	24-06-2019	12	14	9	10
136	201801132	F	CHENNAI	20	MA8351	3	2.47	2018J	3	10	0	IAT1	QUIZ	2019-01-06	2019-03-06	24-06-2019	9	9	5	2
137	201801133	F	CHENNAI	19	CS8391	3	3.37	2018J	2	10	0	IAT1	ASSIGNMENT	2019-05-06	2019-10-06	24-06-2019	8	6	8	3
138	201801134	M	CHENNAI	20	EC8395	1	2.91	2018J	3	8	1	IAT1	QUIZ	2019-02-06	2019-03-06	24-06-2019	9	2	6	3
139	201801135	M	CHENNAI	20	CS8351	3	3.51	2018J	3	8	1	IAT1	QUIZ	2019-05-12	2019-05-12	26-12-2019	8	18	2	3
140	201801136	M	CHENNAI	19	CS8392	1	4.01	2018J	3	10	1	IAT1	ASSIGNMENT	27-11-2019	2019-04-12	25-12-2019	8	15	6	7
141	201801137	F	CHENNAI	19	EC8395	2	2.91	2018J	3	8	1	IAT1	QUIZ	2019-02-06	2019-03-06	24-06-2019	7	5	2	3
142	201801138	F	CHENNAI	19	MA8351	2	2.47	2018D	3	10	1	IAT1	ASSIGNMENT	2019-02-06	2019-03-06	24-06-2019	7	8	5	9
143	201801139	F	CHENNAI	19	CS8391	2	3.37	2018J	2	10	0	IAT1	ASSIGNMENT	2019-05-06	2019-10-06	24-06-2019	5	18	2	6
144	201801140	M	CHENNAI	20	CS8391	3	3.37	2018J	2	10	0	IAT1	ASSIGNMENT	2019-05-06	2019-10-06	24-06-2019	6	3	6	7
145	201801141	M	CHENNAI	19	EC8395	3	2.91	2018J	3	8	1	IAT1	QUIZ	2019-02-06	2019-03-06	24-06-2019	6	17	3	6
146	201801142	F	CHENNAI	20	MA8351	3	2.47	2018J	3	10	0	IAT1	ASSIGNMENT	2019-02-06	2019-03-06	24-06-2019	14	5	4	2
147	201801143	M	CHENNAI	20	CS8392	2	4.01	2018J	3	10	0	IAT1	QUIZ	27-11-2019	2019-04-12	25-12-2019	12	15	8	3
148	201801144	F	CHENNAI	19	MA8351	3	2.47	2018J	3	10	0	IAT1	ASSIGNMENT	2019-02-06	2019-03-06	24-06-2019	13	10	5	9
149	201801145	F	CHENNAI	20	CS8392	1	4.01	2018J	3	10	0	IAT1	ASSIGNMENT	27-11-2019	2019-04-12	25-12-2019	11	14	2	9
150	201801146	M	CHENNAI	19	EC8395	1	2.91	2018J	3	8	1	IAT1	QUIZ	2019-02-06	2019-03-06	24-06-2019	10	13	5	8
151	201801147	M	CHENNAI	19	CS8391	1	3.37	2018J	2	10	1	IAT1	ASSIGNMENT	2019-05-06	2019-10-06	24-06-2019	10	12	4	10
152	201801148	F	CHENNAI	19	CS8351	2	3.51	2018J	3	8	1	IAT1	QUIZ	2019-05-12	2019-05-12	26-12-2019	11	13	7	8
153	201801149	F	CHENNAI	20	MA8351	1	2.47	2018J	3	10	0	IAT1	QUIZ	2019-01-06	2019-03-06	24-06-2019	12	11	8	10
154	201801150	F	CHENNAI	19	CS8392	1	4.01	2018J	3	10	1	IAT1	ASSIGNMENT	27-11-2019	2019-04-12	25-12-2019	5	9	8	3
155	201801151	F	CHENNAI	19	EC8395	1	2.91	2018J	3	8	1	IAT1	QUIZ	2019-01-06	2019-03-06	24-06-2019	6	8	7	7
156	201801152	M	CHENNAI	19	CS8392	1	4.01	2018D	3	10	0	IAT1	ASSIGNMENT	27-11-2019	2019-04-12	25-12-2019	8	10	4	4
157	201801153	M	CHENNAI	20	MA8351	3	2.47	2018J	3	10	0	IAT1	ASSIGNMENT	2019-01-06	2019-03-06	24-06-2019	7	10	6	10
158	201801154	F	CHENNAI	19	CS8391	2	3.37	2018J	2	10	0	IAT1	ASSIGNMENT	2019-05-06	2019-10-06	24-06-2019	10	8	6	4
159	201801155	M	CHENNAI	20	CS8392	2	4.01	2018J	3	10	0	IAT1	ASSIGNMENT	27-11-2019	2019-04-12	25-12-2019	9	10	4	9
160	201801156	F	CHENNAI	20	CS8392	1	4.01	2018J	3	10	0	IAT1	QUIZ	27-11-2019	2019-04-12	25-12-2019	15	3	3	7
161	201801157	F	CHENNAI	19	CS8351	2	3.51	2018J	3	8	1	IAT1	QUIZ	2019-05-12	2019-05-12	26-12-2019	20	4	3	3
162	201801158	M	CHENNAI	20	CS8392	1	4.01	2018J	3	10	0	IAT1	QUIZ	27-11-2019	2019-04-12	25-12-2019	15	18	3	2
163	201801159	F	CHENNAI	19	CS8391	1	3.37	2018J	2	10	0	IAT1	QUIZ	2019-05-06	2019-10-06	24-06-2019	18	19	4	8
164	201801160	M	CHENNAI	20	MA8351	3	2.47	2018J	3	10	1	IAT1	QUIZ	2019-01-06	2019-03-06	24-06-2019	17	10	6	7
165	201801161	M	CHENNAI	19	EC8395	2	2.91	2018J	3	8	1	IAT1	ASSIGNMENT	2019-01-06	2019-03-06	24-06-2019	16	13	5	7
166	201801162	F	CHENNAI	20	CS8351	1	3.51	2018J	3	8	1	IAT1	ASSIGNMENT	2019-05-12	2019-05-12	26-12-2019	11	2	8	5
167	201801163	F	CHENNAI	20	CS8392	1	4.01	2018J	3	10	0	IAT1	QUIZ	27-11-2019	2019-04-12	25-12-2019	9	6	2	6
168	201801164	M	CHENNAI	19	CS8391	2	3.37	2018J	2	10	1	IAT1	QUIZ	2019-05-06	2019-10-06	24-06-2019	12	8	9	2
169	201801165	F	CHENNAI	20	EC8395	3	2.91	2018J	3	8	1	IAT1	ASSIGNMENT	2019-01-06	2019-03-06	24-06-2019	14	10	7	4
170	201801166	M	CHENNAI	19	EC8395	3	2.91	2018J	3	8	1	IAT1	QUIZ	2019-01-06	2019-03-06	24-06-2019	15	3	2	7
171	201801167	M	CHENNAI	20	CS8351	3	3.51	2018D	3	8	1	IAT1	QUIZ	2019-05-12	2019-05-12	26-12-2019	14	11	4	2
172	201801001	M	CHENNAI	20	MA8351	1	2.47	2018J	3	10	0	IAT1	ASSIGNMENT	2019-01-06	2019-03-06	24-06-2019	16	4	6	10
173	201801004	M	CHENNAI	19	CS8392	1	4.01	2018J	3	10	1	IAT1	ASSIGNMENT	27-11-2019	2019-04-12	25-12-2019	15	12	9	2
174	201801003	F	CHENNAI	20	CS8391	3	3.37	2018J	2	10	1	IAT1	ASSIGNMENT	2019-05-06	2019-10-06	24-06-2019	19	1	4	3
175	201801011	F	CHENNAI	20	EC8395	3	2.91	2018J	3	8	1	IAT1	QUIZ	2019-01-06	2019-03-06	24-06-2019	11	6	3	5
176	201801005	M	CHENNAI	20	CS8391	1	3.37	2018J	2	10	1	IAT1	ASSIGNMENT	2019-05-06	2019-10-06	24-06-2019	16	18	2	5
177	201801019	F	CHENNAI	19	CS8391	1	3.37	2018J	2	10	1	IAT1	ASSIGNMENT	2019-05-06	2019-10-06	24-06-2019	14	20	6	7
178	201801025	M	CHENNAI	19	EC8395	2	2.91	2018J	3	8	1	IAT1	QUIZ	2019-02-06	2019-03-06	24-06-2019	12	5	9	5
179	201801042	F	CHENNAI	20	MA8351	3	2.47	2018J	3	10	0	IAT1	ASSIGNMENT	2019-02-06	2019-03-06	24-06-2019	9	2	4	2
180	201801048	M	CHENNAI	19	CS8392	2	4.01	2018J	3	10	0	IAT1	QUIZ	27-11-2019	2019-04-12	25-12-2019	8	16	9	2
181	201801031	F	CHENNAI	20	CS8391	3	3.37	2018D	2	10	0	IAT1	ASSIGNMENT	2019-05-06	2019-10-06	24-06-2019	9	17	9	2
182	201801022	M	CHENNAI	19	EC8395	3	2.91	2018J	3	8	1	IAT1	QUIZ	2019-01-06	2019-03-06	24-06-2019	8	4	8	9
183	201801117	M	CHENNAI	20	CS8351	2	3.51	2018J	3	8	1	IAT1	QUIZ	2019-05-12	2019-05-12	26-12-2019	8	2	9	8
184	201801115	M	CHENNAI	20	EC8395	3	2.91	2018J	3	8	1	IAT1	QUIZ	2019-01-06	2019-03-06	24-06-2019	7	4	4	7
185	201801116	F	CHENNAI	19	CS8392	2	4.01	2018J	3	10	0	IAT1	ASSIGNMENT	27-11-2019	2019-04-12	25-12-2019	7	8	6	7
186	201801118	F	CHENNAI	19	MA8351	3	2.47	2018D	3	10	0	IAT1	ASSIGNMENT	2019-01-06	2019-03-06	24-06-2019	12	8	9	4
187	201801113	F	CHENNAI	20	CS8391	1	3.37	2018J	2	10	0	IAT1	ASSIGNMENT	2019-05-06	2019-10-06	24-06-2019	12	15	7	7
188	201801112	F	CHENNAI	20	MA8351	2	2.47	2018J	3	10	0	IAT1	ASSIGNMENT	2019-01-06	2019-03-06	24-06-2019	10	19	3	8
189	201801132	F	CHENNAI	19	CS8392	1	4.01	2018J	3	10	0	IAT1	ASSIGNMENT	27-11-2019	2019-04-12	25-12-2019	10	15	5	4
190	201801133	F	CHENNAI	20	CS8351	2	3.51	2018J	3	8	1	IAT1	QUIZ	2019-05-12	2019-05-12	26-12-2019	18	12	3	6
191	201801135	M	CHENNAI	20	EC8395	1	2.91	2018J	3	8	1	IAT1	QUIZ	2019-01-06	2019-03-06	24-06-2019	18	9	8	2
192	201801134	M	CHENNAI	20	MA8351	3	2.47	2018J	3	10	0	IAT1	QUIZ	2019-01-06	2019-03-06	24-06-2019	17	9	2	7
193	201801136	M	CHENNAI	20	MA8351	3	2.47	2018J	3	10	0	IAT1	QUIZ	2019-01-06	2019-03-06	24-06-2019	16	6	8	7
194	201801160	M	CHENNAI	19	EC8395	1	2.91	2018J	3	8	1	IAT1	ASSIGNMENT	2019-01-06	2019-03-06	24-06-2019	19	1	2	2
195	201801161	M	CHENNAI	20	CS8392	2	4.01	2018J	3	10	0	IAT1	QUIZ	27-11-2019	2019-04-12	25-12-2019	20	3	9	6
196	201801162	F	CHENNAI	20	MA8351	2	2.47	2018J	3	10	0	IAT1	ASSIGNMENT	2019-01-06	2019-03-06	24-06-2019	20	16	3	9
197	201801163	F	CHENNAI	19	CS8391	2	3.37	2018J	2	10	0	IAT1	ASSIGNMENT	2019-05-06	2019-10-06	24-06-2019	12	17	2	8
198	201801164	M	CHENNAI	19	CS8392	2	4.01	2018J	3	10	0	IAT1	ASSIGNMENT	27-11-2019	2019-04-12	25-12-2019	11	11	8	4
199	201801123	F	CHENNAI	20	EC8395	1	2.91	2018J	3	8	1	IAT1	QUIZ	2019-01-06	2019-03-06	24-06-2019	10	10	4	8
200	201801124	M	CHENNAI	19	CS8392	1	4.01	2018D	3	10	0	IAT1	ASSIGNMENT	27-11-2019	2019-04-12	25-12-2019	10	8	9	6
201	201801121	M	MADURAI	20	CS8391	2	3.37	2018J	2	9	0	IAT1	QUIZ	2019-05-06	2019-10-06	24-06-2019	4	3	3	7
202	201801122	F	CHENNAI	20	CS8392	3	4.01	2018D	3	10	1	IAT1	ASSIGNMENT	27-11-2019	2019-04-12	25-12-2019	6	17	5	10
203	201801123	M	CHENNAI	20	CS8391	2	3.37	2018J	2	10	1	IAT1	QUIZ	2019-05-06	2019-10-06	24-06-2019	8	20	9	5
204	201801124	M	CHENNAI	20	CS8392	3	4.01	2018D	3	9	0	IAT1	ASSIGNMENT	27-11-2019	2019-04-12	25-12-2019	5	19	5	3
205	201801125	M	CHENNAI	19	CS8391	2	3.37	2018J	2	10	0	IAT1	QUIZ	2019-05-06	2019-10-06	24-06-2019	5	6	8	9
206	201801126	M	CHENNAI	20	CS8391	1	3.37	2018J	2	10	1	IAT1	QUIZ	2019-05-06	2019-10-06	24-06-2019	6	5	4	10
207	201801127	M	CHENNAI	20	CS8391	2	3.37	2018J	2	9	0	IAT1	QUIZ	2019-05-06	2019-10-06	24-06-2019	8	19	8	6
208	201801128	F	CHENNAI	20	CS8391	3	3.37	2018J	2	10	0	IAT1	QUIZ	2019-05-06	2019-10-06	24-06-2019	7	13	8	9
209	201801129	F	CHENNAI	19	CS8392	2	4.01	2018D	3	10	0	IAT1	ASSIGNMENT	27-11-2019	2019-04-12	25-12-2019	10	16	4	10
210	201801130	F	CHENNAI	19	CS8391	3	3.37	2018J	2	10	1	IAT1	QUIZ	2019-05-06	2019-10-06	24-06-2019	9	12	4	3
211	201801131	M	CHENNAI	20	CS8351	2	4.41	2018D	3	8	0	IAT1	QUIZ	2019-05-12	2019-05-12	26-12-2019	15	14	9	5
212	201801132	M	CHENNAI	19	EC8395	2	2.91	2018J	3	8	1	IAT1	QUIZ	2019-02-06	2019-03-06	24-06-2019	20	15	5	8
213	201801133	F	CHENNAI	19	MA8351	1	2.47	2018J	3	10	1	IAT1	QUIZ	2019-02-06	2019-03-06	24-06-2019	15	3	8	10
214	201801134	F	CHENNAI	20	CS8351	3	2.91	2018D	3	8	0	IAT1	QUIZ	2019-05-12	2019-05-12	26-12-2019	18	6	9	5
215	201801135	M	CHENNAI	19	EC8395	3	2.91	2018J	3	9	0	IAT1	QUIZ	2019-02-06	2019-03-06	24-06-2019	17	9	6	9
216	201801136	F	CHENNAI	19	MA8351	3	2.47	2018J	3	10	0	IAT1	ASSIGNMENT	2019-02-06	2019-03-06	24-06-2019	16	9	9	10
217	201801137	F	CHENNAI	19	EC8395	2	3.39	2018J	3	8	0	IAT1	QUIZ	2019-02-06	2019-03-06	24-06-2019	15	10	7	9
218	201801138	M	CHENNAI	20	CS8351	2	3.51	2018D	3	8	0	IAT1	QUIZ	2019-05-12	2019-05-12	26-12-2019	19	5	4	7
219	201801139	M	CHENNAI	19	MA8351	2	2.47	2018J	3	10	1	IAT1	ASSIGNMENT	2019-02-06	2019-03-06	24-06-2019	19	12	2	8
220	201801140	F	CHENNAI	19	MA8351	2	2.47	2018J	3	10	0	IAT1	ASSIGNMENT	2019-02-06	2019-03-06	24-06-2019	16	11	8	10
221	201801141	F	CHENNAI	20	MA8351	1	2.47	2018J	3	10	1	IAT1	ASSIGNMENT	2019-02-06	2019-03-06	24-06-2019	19	16	3	2
222	201801142	F	CHENNAI	20	EC8395	2	2.91	2018J	3	8	0	IAT1	QUIZ	2019-02-06	2019-03-06	24-06-2019	15	4	5	4
223	201801143	M	CHENNAI	19	MA8351	1	2.47	2018J	3	10	1	IAT1	QUIZ	2019-02-06	2019-03-06	24-06-2019	15	8	7	9
224	201801144	F	CHENNAI	19	CS8392	1	4.01	2018J	3	9	0	IAT1	ASSIGNMENT	27-11-2019	2019-04-12	25-12-2019	6	3	9	10
225	201801145	F	CHENNAI	19	CS8351	1	3.51	2018J	3	8	0	IAT1	QUIZ	2019-05-12	2019-05-12	26-12-2019	10	2	5	3
226	201801146	M	CHENNAI	20	CS8392	1	4.01	2018J	3	10	1	IAT1	ASSIGNMENT	27-11-2019	2019-04-12	25-12-2019	8	15	5	8
227	201801147	M	CHENNAI	20	MA8351	1	2.47	2018J	3	10	1	IAT1	ASSIGNMENT	2019-02-06	2019-03-06	24-06-2019	14	16	6	5
228	201801148	F	CHENNAI	20	CS8392	2	4.01	2018J	3	10	0	IAT1	ASSIGNMENT	27-11-2019	2019-04-12	25-12-2019	10	3	6	10
229	201801149	M	CHENNAI	20	CS8392	1	4.01	2018J	3	10	0	IAT1	QUIZ	27-11-2019	2019-04-12	25-12-2019	6	11	6	5
230	201801150	M	CHENNAI	20	CS8391	2	3.37	2018J	2	10	0	IAT1	ASSIGNMENT	2019-05-06	2019-10-06	24-06-2019	7	16	2	5
231	201801151	F	CHENNAI	20	CS8351	1	3.51	2018J	3	8	1	IAT1	QUIZ	2019-05-12	2019-05-12	26-12-2019	12	18	5	7
232	201801152	F	CHENNAI	20	MA8351	2	2.47	2018J	3	9	0	IAT1	ASSIGNMENT	2019-02-06	2019-03-06	24-06-2019	10	5	4	7
233	201801153	M	CHENNAI	20	EC8395	2	2.91	2018J	3	8	1	IAT1	QUIZ	2019-02-06	2019-03-06	24-06-2019	14	2	3	9
234	201801154	M	CHENNAI	19	MA8351	3	4.13	2018J	3	10	0	IAT1	ASSIGNMENT	2019-02-06	2019-03-06	24-06-2019	7	1	6	10
235	201801155	F	CHENNAI	19	CS8391	2	3.37	2018J	2	10	0	IAT1	ASSIGNMENT	2019-05-06	2019-10-06	24-06-2019	8	2	3	10
236	201801156	M	CHENNAI	20	MA8351	3	2.47	2018J	3	10	1	IAT1	ASSIGNMENT	2019-02-06	2019-03-06	24-06-2019	10	6	4	10
237	201801157	M	CHENNAI	19	EC8395	2	2.91	2018J	3	8	0	IAT1	QUIZ	2019-02-06	2019-03-06	24-06-2019	6	8	3	10
238	201801158	F	CHENNAI	19	EC8395	1	4.51	2018J	3	8	0	IAT1	QUIZ	2019-02-06	2019-03-06	24-06-2019	15	15	5	5
239	201801159	F	CHENNAI	19	CS8391	3	3.37	2018J	2	9	1	IAT1	ASSIGNMENT	2019-05-06	2019-10-06	24-06-2019	14	17	8	5
240	201801160	M	CHENNAI	19	CS8392	2	4.01	2018J	3	10	0	IAT1	ASSIGNMENT	27-11-2019	2019-04-12	25-12-2019	18	19	4	9
241	201801161	M	CHENNAI	20	CS8391	3	3.87	2018J	2	10	0	IAT1	ASSIGNMENT	2019-05-06	2019-10-06	24-06-2019	11	7	2	7
242	201801162	M	CHENNAI	19	MA8351	3	2.47	2018J	3	10	0	IAT1	ASSIGNMENT	2019-02-06	2019-03-06	24-06-2019	17	13	2	7
243	201801163	F	CHENNAI	19	EC8395	3	2.91	2018J	3	8	1	IAT1	QUIZ	2019-02-06	2019-03-06	24-06-2019	19	18	2	4
244	201801164	F	CHENNAI	20	CS8392	3	4.01	2018J	3	10	0	IAT1	ASSIGNMENT	27-11-2019	2019-04-12	25-12-2019	11	3	8	8
245	201801165	M	CHENNAI	19	CS8392	2	3.86	2018J	3	10	1	IAT1	ASSIGNMENT	27-11-2019	2019-04-12	25-12-2019	14	14	4	9
246	201801166	F	CHENNAI	19	EC8395	3	2.91	2018J	3	9	1	IAT1	QUIZ	2019-01-06	2019-03-06	24-06-2019	14	9	6	10
247	201801167	F	CHENNAI	20	EC8395	1	2.91	2018J	3	8	1	IAT1	QUIZ	2019-01-06	2019-03-06	24-06-2019	12	10	6	5
248	201801168	F	CHENNAI	20	EC8395	1	4.15	2018D	3	8	1	IAT1	QUIZ	2019-01-06	2019-03-06	24-06-2019	12	14	4	7
249	201801169	F	CHENNAI	19	CS8392	2	4.01	2018J	3	10	0	IAT1	ASSIGNMENT	27-11-2019	2019-04-12	25-12-2019	15	1	7	3
250	201801170	F	CHENNAI	20	MA8351	3	2.47	2018J	3	10	1	IAT1	ASSIGNMENT	2019-01-06	2019-03-06	24-06-2019	8	10	5	2
251	201801171	M	CHENNAI	19	CS8391	2	3.37	2018J	2	9	0	IAT1	QUIZ	2019-05-06	2019-10-06	24-06-2019	7	9	5	2
252	201801172	F	CHENNAI	19	CS8351	1	4.91	2018D	3	8	1	IAT1	QUIZ	2019-05-12	2019-05-12	26-12-2019	10	12	4	9
253	201801173	F	CHENNAI	20	CS8392	2	4.01	2018J	3	10	0	IAT1	ASSIGNMENT	27-11-2019	2019-04-12	25-12-2019	9	6	8	6
254	201801174	M	CHENNAI	20	MA8351	1	2.47	2018J	3	10	0	IAT1	ASSIGNMENT	2019-01-06	2019-03-06	24-06-2019	15	13	9	8
255	201801175	M	CHENNAI	19	MA8351	1	2.47	2018J	3	10	0	IAT1	ASSIGNMENT	2019-01-06	2019-03-06	24-06-2019	16	14	7	3
256	201801176	F	CHENNAI	19	CS8351	1	3.51	2018J	3	9	1	IAT1	QUIZ	2019-05-12	2019-05-12	26-12-2019	15	20	7	2
257	201801177	M	CHENNAI	20	CS8391	2	3.37	2018J	2	10	0	IAT1	QUIZ	2019-05-06	2019-10-06	24-06-2019	18	6	8	3
258	201801178	F	CHENNAI	20	MA8351	3	2.47	2018J	3	10	0	IAT1	ASSIGNMENT	2019-01-06	2019-03-06	24-06-2019	17	2	9	6
259	201801179	F	CHENNAI	19	MA8351	2	2.47	2018D	3	10	0	IAT1	ASSIGNMENT	2019-01-06	2019-03-06	24-06-2019	16	1	3	8
260	201801180	F	CHENNAI	20	CS8392	3	4.01	2018J	3	10	1	IAT1	ASSIGNMENT	27-11-2019	2019-04-12	25-12-2019	15	4	5	3
261	201801181	M	CHENNAI	19	CS8351	1	3.51	2018J	3	8	1	IAT1	ASSIGNMENT	2019-05-12	2019-05-12	26-12-2019	19	16	2	7
262	201801182	M	CHENNAI	20	CS8391	2	3.37	2018J	2	10	1	IAT1	QUIZ	2019-05-06	2019-10-06	24-06-2019	11	17	4	8
263	201801183	F	CHENNAI	20	CS8392	1	3.91	2018J	3	9	0	IAT1	QUIZ	27-11-2019	2019-04-12	25-12-2019	16	18	9	9
264	201801184	F	CHENNAI	20	MA8351	1	2.47	2018J	3	10	0	IAT1	ASSIGNMENT	2019-01-06	2019-03-06	24-06-2019	14	7	3	8
265	201801185	M	CHENNAI	20	CS8391	1	3.87	2018J	2	10	0	IAT1	ASSIGNMENT	2019-05-06	2019-10-06	24-06-2019	12	18	3	6
266	201801186	M	CHENNAI	19	CS8351	3	3.51	2018J	3	8	0	IAT1	QUIZ	2019-05-12	2019-05-12	26-12-2019	10	16	6	6
267	201801187	F	CHENNAI	19	CS8351	3	3.51	2018J	3	9	0	IAT1	QUIZ	2019-05-12	2019-05-12	26-12-2019	14	17	6	9
268	201801188	M	CHENNAI	20	EC8395	2	2.91	2018J	3	8	1	IAT1	QUIZ	2019-01-06	2019-03-06	24-06-2019	7	13	7	6
269	201801189	F	CHENNAI	20	EC8395	2	2.91	2018J	3	8	1	IAT1	QUIZ	2019-01-06	2019-03-06	24-06-2019	8	2	3	10
270	201801190	M	CHENNAI	19	MA8351	3	2.47	2018J	3	10	1	IAT1	QUIZ	2019-01-06	2019-03-06	24-06-2019	10	13	2	2
271	201801191	M	CHENNAI	20	CS8392	2	4.01	2018J	3	9	0	IAT1	ASSIGNMENT	27-11-2019	2019-04-12	25-12-2019	6	1	6	6
272	201801192	F	CHENNAI	20	CS8351	3	3.51	2018J	3	8	1	IAT1	QUIZ	2019-05-12	2019-05-12	26-12-2019	15	3	7	8
273	201801193	M	CHENNAI	19	EC8395	2	2.91	2018J	3	8	1	IAT1	QUIZ	2019-01-06	2019-03-06	24-06-2019	14	16	5	9
274	201801194	M	CHENNAI	19	CS8351	1	4.51	2018J	3	8	1	IAT1	QUIZ	2019-05-12	2019-05-12	26-12-2019	18	8	5	10
275	201801195	M	CHENNAI	20	CS8391	1	3.37	2018J	2	10	0	IAT1	ASSIGNMENT	2019-05-06	2019-10-06	24-06-2019	11	16	4	8
276	201801196	F	CHENNAI	20	CS8392	2	4.58	2018J	3	10	0	IAT1	ASSIGNMENT	27-11-2019	2019-04-12	25-12-2019	17	7	7	9
277	201801197	F	CHENNAI	20	CS8351	2	3.51	2018D	3	8	1	IAT1	QUIZ	2019-05-12	2019-05-12	26-12-2019	19	2	8	6
278	201801198	M	CHENNAI	20	EC8395	1	2.91	2018J	3	8	1	IAT1	QUIZ	2019-01-06	2019-03-06	24-06-2019	11	7	7	4
279	201801199	M	CHENNAI	19	EC8395	3	4.98	2018J	3	8	1	IAT1	QUIZ	2019-01-06	2019-03-06	24-06-2019	14	10	4	6
280	201801200	F	CHENNAI	19	MA8351	1	2.47	2018J	3	10	0	IAT1	ASSIGNMENT	2019-01-06	2019-03-06	24-06-2019	14	11	6	5
281	201801201	M	CHENNAI	20	CS8391	1	3.37	2018J	2	9	0	IAT1	ASSIGNMENT	2019-05-06	2019-10-06	24-06-2019	10	4	2	6
282	201801202	M	CHENNAI	19	EC8395	3	3.91	2018J	3	8	1	IAT1	QUIZ	2019-01-06	2019-03-06	24-06-2019	9	7	7	8
283	201801203	M	CHENNAI	19	CS8392	1	4.01	2018J	3	9	1	IAT1	ASSIGNMENT	27-11-2019	2019-04-12	25-12-2019	7	8	6	5
284	201801204	F	CHENNAI	20	CS8351	2	3.51	2018J	3	8	1	IAT1	QUIZ	2019-05-12	2019-05-12	26-12-2019	5	18	7	3
285	201801205	F	CHENNAI	19	EC8395	1	2.91	2018J	3	8	0	IAT1	QUIZ	2019-01-06	2019-03-06	24-06-2019	7	16	5	8
286	201801206	M	CHENNAI	20	CS8351	3	3.51	2018J	3	9	0	IAT1	QUIZ	2019-05-12	2019-05-12	26-12-2019	4	13	8	6
287	201801207	F	CHENNAI	19	CS8391	3	3.37	2018J	2	10	0	IAT1	ASSIGNMENT	2019-05-06	2019-10-06	24-06-2019	6	20	4	7
288	201801208	F	CHENNAI	20	EC8395	1	2.91	2018J	3	8	0	IAT1	QUIZ	2019-01-06	2019-03-06	24-06-2019	8	14	2	4
289	201801209	M	CHENNAI	20	CS8392	2	4.01	2018J	3	10	1	IAT1	QUIZ	27-11-2019	2019-04-12	25-12-2019	5	16	2	8
290	201801210	F	CHENNAI	19	CS8392	1	3.52	2018J	3	10	0	IAT1	QUIZ	27-11-2019	2019-04-12	25-12-2019	5	2	6	8
291	201801211	M	CHENNAI	20	CS8351	3	3.51	2018J	3	8	1	IAT1	QUIZ	2019-05-12	2019-05-12	26-12-2019	6	6	2	8
292	201801212	F	CHENNAI	19	EC8395	1	2.91	2018J	3	8	1	IAT1	QUIZ	2019-01-06	2019-03-06	24-06-2019	8	13	8	7
293	201801213	M	CHENNAI	19	MA8351	2	2.47	2018J	3	9	1	IAT1	ASSIGNMENT	2019-01-06	2019-03-06	24-06-2019	7	8	8	8
294	201801214	M	CHENNAI	19	CS8351	2	3.51	2018J	3	8	1	IAT1	QUIZ	2019-05-12	2019-05-12	26-12-2019	10	4	3	4
295	201801215	F	CHENNAI	20	CS8392	2	3.92	2018D	3	10	0	IAT1	ASSIGNMENT	27-11-2019	2019-04-12	25-12-2019	9	4	4	8
296	201801216	F	CHENNAI	19	CS8351	3	3.51	2018J	3	8	0	IAT1	QUIZ	2019-05-12	2019-05-12	26-12-2019	15	4	9	4
297	201801217	M	CHENNAI	19	CS8392	1	4.01	2018J	3	10	1	IAT1	ASSIGNMENT	27-11-2019	2019-04-12	25-12-2019	20	16	8	5
298	201801218	F	CHENNAI	19	EC8395	3	2.91	2018J	3	8	1	IAT1	QUIZ	2019-01-06	2019-03-06	24-06-2019	15	9	5	7
299	201801219	M	CHENNAI	19	MA8351	3	4.87	2018J	3	10	0	IAT1	ASSIGNMENT	2019-01-06	2019-03-06	24-06-2019	18	13	9	5
300	201801220	F	CHENNAI	20	CS8392	2	4.01	2018J	3	9	0	IAT1	ASSIGNMENT	27-11-2019	2019-04-12	25-12-2019	17	3	6	9
301	201801221	F	CHENNAI	20	CS8391	3	3.37	2018J	2	10	0	IAT1	QUIZ	2019-05-06	2019-10-06	24-06-2019	16	13	7	10
302	201801222	F	CHENNAI	19	EC8395	3	2.91	2018J	3	8	1	IAT1	QUIZ	2019-01-06	2019-03-06	24-06-2019	11	13	7	9
303	201801223	M	CHENNAI	19	MA8351	3	2.47	2018J	3	10	0	IAT1	ASSIGNMENT	2019-01-06	2019-03-06	24-06-2019	9	15	6	8
304	201801224	F	CHENNAI	19	CS8392	1	4.01	2018J	3	10	0	IAT1	ASSIGNMENT	27-11-2019	2019-04-12	25-12-2019	12	8	8	3
305	201801225	M	CHENNAI	20	MA8351	3	2.47	2018J	3	9	0	IAT1	ASSIGNMENT	2019-01-06	2019-03-06	24-06-2019	14	12	9	5
306	201801226	F	CHENNAI	19	CS8392	2	4.01	2018J	3	10	0	IAT1	QUIZ	27-11-2019	2019-04-12	25-12-2019	12	2	5	7
307	201801227	M	CHENNAI	20	EC8395	1	2.91	2018J	3	8	1	IAT1	QUIZ	2019-01-06	2019-03-06	24-06-2019	12	5	3	6
308	201801228	M	CHENNAI	20	CS8391	1	4.52	2018J	2	10	1	IAT1	QUIZ	2019-05-06	2019-10-06	24-06-2019	10	19	8	8
309	201801229	M	CHENNAI	19	CS8351	2	3.51	2018J	3	8	1	IAT1	QUIZ	2019-05-12	2019-05-12	26-12-2019	10	7	7	2
310	201801230	F	CHENNAI	19	CS8392	2	4.01	2018J	3	10	0	IAT1	ASSIGNMENT	27-11-2019	2019-04-12	25-12-2019	18	17	2	3
311	201801231	F	CHENNAI	19	EC8395	3	2.91	2018J	3	8	1	IAT1	ASSIGNMENT	2019-01-06	2019-03-06	24-06-2019	18	11	2	7
312	201801232	F	CHENNAI	19	EC8395	3	4.34	2018J	3	8	1	IAT1	ASSIGNMENT	2019-01-06	2019-03-06	24-06-2019	17	17	5	8
313	201801233	M	CHENNAI	19	MA8351	2	2.47	2018D	3	10	1	IAT1	ASSIGNMENT	2019-01-06	2019-03-06	24-06-2019	16	15	7	5
314	201801234	M	CHENNAI	19	CS8392	2	4.01	2018J	3	9	0	IAT1	QUIZ	27-11-2019	2019-04-12	25-12-2019	19	7	2	7
315	201801235	F	CHENNAI	19	CS8351	3	3.51	2018J	3	8	1	IAT1	ASSIGNMENT	2019-05-12	2019-05-12	26-12-2019	20	3	2	2
316	201801236	M	CHENNAI	19	CS8392	1	4.56	2018J	3	10	0	IAT1	QUIZ	27-11-2019	2019-04-12	25-12-2019	20	17	3	3
317	201801237	F	CHENNAI	20	CS8351	2	3.51	2018J	3	8	1	IAT1	ASSIGNMENT	2019-05-12	2019-05-12	26-12-2019	20	11	3	10
318	201801238	F	CHENNAI	19	EC8395	3	2.91	2018J	3	8	1	IAT1	ASSIGNMENT	2019-01-06	2019-03-06	24-06-2019	11	13	8	5
319	201801239	M	CHENNAI	20	CS8392	2	3.91	2018J	3	10	0	IAT1	QUIZ	27-11-2019	2019-04-12	25-12-2019	15	9	9	3
320	201801240	M	CHENNAI	20	MA8351	3	2.47	2018J	3	9	0	IAT1	QUIZ	2019-01-06	2019-03-06	24-06-2019	17	17	4	4
321	201801241	F	CHENNAI	20	CS8391	3	3.37	2018J	2	10	0	IAT1	ASSIGNMENT	2019-05-06	2019-10-06	24-06-2019	19	6	3	3
322	201801242	M	CHENNAI	20	MA8351	2	2.47	2018J	3	10	0	IAT1	ASSIGNMENT	2019-01-06	2019-03-06	24-06-2019	14	4	4	4
323	201801243	F	CHENNAI	20	CS8392	1	4.01	2018J	3	9	0	IAT1	ASSIGNMENT	27-11-2019	2019-04-12	25-12-2019	12	16	3	3
324	201801244	M	CHENNAI	20	CS8351	2	3.51	2018J	3	8	1	IAT1	QUIZ	2019-05-12	2019-05-12	26-12-2019	12	6	5	3
325	201801245	M	CHENNAI	20	EC8395	3	2.91	2018J	3	8	1	IAT1	QUIZ	2019-01-06	2019-03-06	24-06-2019	13	13	6	6
326	201801246	F	CHENNAI	19	MA8351	3	2.47	2018J	3	10	1	IAT1	ASSIGNMENT	2019-01-06	2019-03-06	24-06-2019	15	8	7	9
327	201801247	F	CHENNAI	19	CS8392	1	4.01	2018J	3	10	0	IAT1	ASSIGNMENT	27-11-2019	2019-04-12	25-12-2019	15	9	9	7
328	201801248	M	CHENNAI	19	EC8395	1	2.91	2018J	3	8	1	IAT1	QUIZ	2019-02-06	2019-03-06	24-06-2019	14	3	8	3
329	201801249	F	CHENNAI	20	CS8351	1	3.45	2018J	3	8	1	IAT1	QUIZ	2019-05-12	2019-05-12	26-12-2019	16	4	3	5
330	201801250	M	CHENNAI	20	EC8395	3	2.91	2018D	3	8	1	IAT1	QUIZ	2019-02-06	2019-03-06	24-06-2019	15	6	8	6
331	201801251	M	CHENNAI	19	CS8392	3	4.01	2018J	3	10	0	IAT1	QUIZ	27-11-2019	2019-04-12	25-12-2019	19	2	7	9
332	201801252	F	CHENNAI	20	CS8351	1	3.51	2018J	3	8	1	IAT1	ASSIGNMENT	2019-05-12	2019-05-12	26-12-2019	11	12	4	9
333	201801253	M	CHENNAI	20	EC8395	1	4.56	2018J	3	8	1	IAT1	ASSIGNMENT	2019-01-06	2019-03-06	24-06-2019	16	11	3	4
334	201801254	F	CHENNAI	20	MA8351	2	2.47	2018J	3	10	0	IAT1	ASSIGNMENT	2019-01-06	2019-03-06	24-06-2019	14	4	7	7
335	201801255	M	CHENNAI	19	MA8351	3	2.47	2018J	3	9	0	IAT1	QUIZ	2019-01-06	2019-03-06	24-06-2019	12	18	3	8
336	201801256	F	CHENNAI	19	MA8351	3	2.47	2018J	3	10	0	IAT1	QUIZ	2019-01-06	2019-03-06	24-06-2019	9	4	8	7
337	201801257	F	CHENNAI	20	CS8391	3	4.67	2018J	2	10	0	IAT1	ASSIGNMENT	2019-05-06	2019-10-06	24-06-2019	8	13	3	5
338	201801258	M	CHENNAI	20	EC8395	1	2.91	2018J	3	8	1	IAT1	QUIZ	2019-02-06	2019-03-06	24-06-2019	9	16	7	8
339	201801259	M	CHENNAI	19	CS8351	3	3.51	2018J	3	8	1	IAT1	QUIZ	2019-05-12	2019-05-12	26-12-2019	8	6	8	6
340	201801260	M	CHENNAI	19	CS8392	1	4.01	2018J	3	10	1	IAT1	ASSIGNMENT	27-11-2019	2019-04-12	25-12-2019	8	3	3	10
341	201801261	F	CHENNAI	20	EC8395	2	2.91	2018J	3	8	1	IAT1	QUIZ	2019-02-06	2019-03-06	24-06-2019	7	19	9	4
342	201801262	F	CHENNAI	20	MA8351	2	2.47	2018D	3	9	1	IAT1	ASSIGNMENT	2019-02-06	2019-03-06	24-06-2019	7	18	8	4
343	201801263	F	CHENNAI	20	CS8391	2	3.37	2018J	2	10	0	IAT1	ASSIGNMENT	2019-05-06	2019-10-06	24-06-2019	5	5	8	4
344	201801264	M	CHENNAI	20	CS8391	3	3.37	2018J	2	10	0	IAT1	ASSIGNMENT	2019-05-06	2019-10-06	24-06-2019	6	4	4	3
345	201801265	M	CHENNAI	20	EC8395	3	2.91	2018J	3	8	1	IAT1	QUIZ	2019-02-06	2019-03-06	24-06-2019	6	5	4	10
346	201801266	F	CHENNAI	19	MA8351	3	2.47	2018J	3	10	0	IAT1	ASSIGNMENT	2019-02-06	2019-03-06	24-06-2019	14	16	4	2
347	201801267	M	CHENNAI	19	CS8392	2	4.01	2018J	3	10	0	IAT1	QUIZ	27-11-2019	2019-04-12	25-12-2019	12	14	2	8
348	201801268	F	CHENNAI	20	MA8351	3	2.47	2018J	3	9	0	IAT1	ASSIGNMENT	2019-02-06	2019-03-06	24-06-2019	13	4	7	3
349	201801269	F	CHENNAI	20	CS8392	1	4.68	2018J	3	10	0	IAT1	ASSIGNMENT	27-11-2019	2019-04-12	25-12-2019	11	16	2	9
350	201801270	M	CHENNAI	19	EC8395	3	2.91	2018J	3	8	1	IAT1	QUIZ	2019-02-06	2019-03-06	24-06-2019	10	16	7	4
351	201801271	M	CHENNAI	20	CS8391	1	3.37	2018J	2	10	1	IAT1	ASSIGNMENT	2019-05-06	2019-10-06	24-06-2019	10	2	2	2
352	201801272	F	CHENNAI	19	CS8351	2	3.51	2018J	3	8	1	IAT1	QUIZ	2019-05-12	2019-05-12	26-12-2019	11	1	6	7
353	201801273	F	CHENNAI	19	MA8351	1	4.34	2018J	3	10	0	IAT1	QUIZ	2019-01-06	2019-03-06	24-06-2019	12	20	9	8
354	201801274	F	CHENNAI	19	CS8392	1	4.01	2018J	3	9	1	IAT1	ASSIGNMENT	27-11-2019	2019-04-12	25-12-2019	5	7	5	8
355	201801275	F	CHENNAI	19	EC8395	3	2.91	2018J	3	8	1	IAT1	QUIZ	2019-01-06	2019-03-06	24-06-2019	6	8	3	9
356	201801276	M	CHENNAI	20	CS8392	1	4.01	2018D	3	10	0	IAT1	ASSIGNMENT	27-11-2019	2019-04-12	25-12-2019	8	6	9	10
357	201801277	M	CHENNAI	19	MA8351	3	4.45	2018J	3	10	0	IAT1	ASSIGNMENT	2019-01-06	2019-03-06	24-06-2019	7	19	3	3
358	201801278	F	CHENNAI	20	CS8391	2	3.37	2018J	2	9	0	IAT1	ASSIGNMENT	2019-05-06	2019-10-06	24-06-2019	10	12	5	9
359	201801279	M	CHENNAI	19	CS8392	2	4.01	2018J	3	10	0	IAT1	ASSIGNMENT	27-11-2019	2019-04-12	25-12-2019	9	19	2	5
360	201801280	F	CHENNAI	19	CS8392	1	4.01	2018J	3	9	0	IAT1	QUIZ	27-11-2019	2019-04-12	25-12-2019	15	6	2	4
361	201801281	F	CHENNAI	20	CS8351	2	3.51	2018J	3	8	1	IAT1	QUIZ	2019-05-12	2019-05-12	26-12-2019	20	10	9	6
362	201801282	M	CHENNAI	20	CS8392	1	4.01	2018J	3	10	0	IAT1	QUIZ	27-11-2019	2019-04-12	25-12-2019	15	3	5	10
363	201801283	F	CHENNAI	20	CS8391	1	3.91	2018J	2	10	0	IAT1	QUIZ	2019-05-06	2019-10-06	24-06-2019	18	13	8	7
364	201801284	M	CHENNAI	19	MA8351	3	2.47	2018J	3	9	1	IAT1	QUIZ	2019-01-06	2019-03-06	24-06-2019	17	14	7	10
365	201801285	M	CHENNAI	19	EC8395	2	2.91	2018J	3	8	1	IAT1	ASSIGNMENT	2019-01-06	2019-03-06	24-06-2019	16	4	4	8
366	201801286	F	CHENNAI	20	CS8351	1	3.51	2018J	3	8	1	IAT1	ASSIGNMENT	2019-05-12	2019-05-12	26-12-2019	11	20	6	3
367	201801287	F	CHENNAI	19	CS8392	1	4.01	2018J	3	10	0	IAT1	QUIZ	27-11-2019	2019-04-12	25-12-2019	9	14	3	4
368	201801288	M	CHENNAI	19	CS8391	3	3.37	2018J	2	10	1	IAT1	QUIZ	2019-05-06	2019-10-06	24-06-2019	12	17	7	6
369	201801289	F	CHENNAI	19	EC8395	1	2.91	2018J	3	8	1	IAT1	ASSIGNMENT	2019-01-06	2019-03-06	24-06-2019	14	5	4	8
370	201801290	M	CHENNAI	20	EC8395	3	2.91	2018J	3	8	1	IAT1	QUIZ	2019-01-06	2019-03-06	24-06-2019	15	11	2	10
371	201801291	M	CHENNAI	19	CS8351	3	4.98	2018D	3	8	1	IAT1	QUIZ	2019-05-12	2019-05-12	26-12-2019	14	8	4	2
372	201801292	M	CHENNAI	20	MA8351	1	2.47	2018J	3	10	0	IAT1	ASSIGNMENT	2019-01-06	2019-03-06	24-06-2019	16	4	6	2
373	201801293	M	CHENNAI	19	CS8392	1	4.01	2018J	3	9	1	IAT1	ASSIGNMENT	27-11-2019	2019-04-12	25-12-2019	15	18	5	9
374	201801294	F	CHENNAI	20	CS8391	2	3.37	2018J	2	10	1	IAT1	ASSIGNMENT	2019-05-06	2019-10-06	24-06-2019	19	9	3	10
375	201801295	F	CHENNAI	20	EC8395	3	2.91	2018J	3	8	1	IAT1	QUIZ	2019-01-06	2019-03-06	24-06-2019	11	3	3	7
376	201801296	M	CHENNAI	20	CS8391	1	3.37	2018J	2	10	1	IAT1	ASSIGNMENT	2019-05-06	2019-10-06	24-06-2019	16	9	2	10
377	201801297	F	CHENNAI	19	CS8391	3	3.37	2018J	2	10	1	IAT1	ASSIGNMENT	2019-05-06	2019-10-06	24-06-2019	14	10	2	7
378	201801298	M	CHENNAI	19	EC8395	2	2.91	2018J	3	8	1	IAT1	QUIZ	2019-02-06	2019-03-06	24-06-2019	12	20	9	2
379	201801299	F	CHENNAI	19	MA8351	3	3.45	2018J	3	9	0	IAT1	ASSIGNMENT	2019-02-06	2019-03-06	24-06-2019	9	6	3	5
380	201801300	M	CHENNAI	20	CS8392	2	4.01	2018J	3	10	0	IAT1	QUIZ	27-11-2019	2019-04-12	25-12-2019	8	10	3	7
381	201801301	F	CHENNAI	19	CS8391	3	3.37	2018D	2	10	0	IAT1	ASSIGNMENT	2019-05-06	2019-10-06	24-06-2019	9	16	9	5
382	201801302	M	CHENNAI	20	EC8395	3	2.91	2018J	3	8	1	IAT1	QUIZ	2019-01-06	2019-03-06	24-06-2019	8	20	4	5
383	201801303	M	CHENNAI	19	CS8351	2	2.56	2018J	3	8	1	IAT1	QUIZ	2019-05-12	2019-05-12	26-12-2019	8	4	6	2
384	201801304	M	CHENNAI	20	EC8395	3	2.91	2018J	3	8	1	IAT1	QUIZ	2019-01-06	2019-03-06	24-06-2019	7	15	3	3
385	201801305	F	CHENNAI	19	CS8392	2	4.01	2018J	3	10	0	IAT1	ASSIGNMENT	27-11-2019	2019-04-12	25-12-2019	7	6	9	5
386	201801306	F	CHENNAI	19	MA8351	3	2.47	2018D	3	9	0	IAT1	ASSIGNMENT	2019-01-06	2019-03-06	24-06-2019	12	16	6	8
387	201801307	F	CHENNAI	19	CS8391	1	3.37	2018J	2	10	0	IAT1	ASSIGNMENT	2019-05-06	2019-10-06	24-06-2019	12	14	3	3
388	201801308	M	CHENNAI	20	MA8351	2	2.47	2018J	3	9	0	IAT1	ASSIGNMENT	2019-01-06	2019-03-06	24-06-2019	10	4	3	2
389	201801309	F	CHENNAI	20	CS8392	1	4.01	2018J	3	10	0	IAT1	ASSIGNMENT	27-11-2019	2019-04-12	25-12-2019	10	2	8	4
390	201801310	F	CHENNAI	20	CS8351	2	3.51	2018J	3	8	1	IAT1	QUIZ	2019-05-12	2019-05-12	26-12-2019	18	13	6	10
391	201801311	M	CHENNAI	19	EC8395	1	2.91	2018J	3	8	1	IAT1	QUIZ	2019-01-06	2019-03-06	24-06-2019	18	13	7	8
392	201801312	M	CHENNAI	19	MA8351	3	2.47	2018J	3	10	0	IAT1	QUIZ	2019-01-06	2019-03-06	24-06-2019	17	16	8	4
393	201801313	M	CHENNAI	19	MA8351	3	3.45	2018J	3	10	0	IAT1	QUIZ	2019-01-06	2019-03-06	24-06-2019	16	20	4	10
394	201801314	M	CHENNAI	19	EC8395	1	2.91	2018J	3	8	1	IAT1	ASSIGNMENT	2019-01-06	2019-03-06	24-06-2019	19	12	3	7
395	201801315	M	CHENNAI	20	CS8392	2	4.01	2018J	3	9	0	IAT1	QUIZ	27-11-2019	2019-04-12	25-12-2019	20	11	2	4
396	201801316	F	CHENNAI	20	MA8351	2	2.47	2018J	3	10	0	IAT1	ASSIGNMENT	2019-01-06	2019-03-06	24-06-2019	20	13	7	8
397	201801317	F	CHENNAI	19	CS8391	2	3.37	2018J	2	10	0	IAT1	ASSIGNMENT	2019-05-06	2019-10-06	24-06-2019	12	17	8	6
398	201801318	M	CHENNAI	19	CS8392	2	4.01	2018J	3	10	0	IAT1	ASSIGNMENT	27-11-2019	2019-04-12	25-12-2019	11	11	6	3
399	201801319	F	CHENNAI	20	EC8395	1	2.91	2018J	3	8	1	IAT1	QUIZ	2019-01-06	2019-03-06	24-06-2019	10	10	2	4
400	201801320	M	CHENNAI	19	CS8392	1	4.01	2018D	3	10	0	IAT1	ASSIGNMENT	27-11-2019	2019-04-12	25-12-2019	10	5	5	5
401	201801321	F	CHENNAI	19	MA8351	1	2.47	2018J	3	10	1	IAT1	ASSIGNMENT	27-11-2019	2019-04-12	25-12-2019	6	11	2	8
402	201801322	F	CHENNAI	20	CS8351	3	3.39	2018D	3	10	1	IAT1	QUIZ	2019-05-06	2019-10-06	24-06-2019	18	17	2	8
403	201801323	M	CHENNAI	20	EC8395	3	2.91	2018J	3	9	0	IAT1	ASSIGNMENT	27-11-2019	2019-04-12	25-12-2019	2	11	8	5
404	201801324	F	CHENNAI	19	MA8351	3	2.47	2018J	3	9	0	IAT1	QUIZ	2019-05-06	2019-10-06	24-06-2019	19	13	6	2
405	201801325	F	CHENNAI	20	EC8395	2	2.91	2018J	3	10	1	IAT1	QUIZ	2019-05-06	2019-10-06	24-06-2019	4	13	3	4
406	201801326	M	CHENNAI	20	CS8351	2	3.51	2018D	3	9	0	IAT1	QUIZ	2019-05-06	2019-10-06	24-06-2019	4	14	9	2
407	201801327	M	CHENNAI	20	MA8351	2	2.47	2018J	3	10	0	IAT1	QUIZ	2019-05-06	2019-10-06	24-06-2019	14	5	6	9
408	201801328	F	CHENNAI	20	MA8351	2	2.47	2018J	3	8	0	IAT1	ASSIGNMENT	27-11-2019	2019-04-12	25-12-2019	6	12	6	3
409	201801329	F	CHENNAI	19	MA8351	1	2.47	2018J	3	9	1	IAT1	QUIZ	2019-05-06	2019-10-06	24-06-2019	4	9	6	2
410	201801330	F	CHENNAI	20	EC8395	2	2.91	2018J	3	10	0	IAT1	QUIZ	2019-05-12	2019-05-12	26-12-2019	19	19	9	8
411	201801331	M	CHENNAI	19	MA8351	1	2.47	2018J	3	9	1	IAT1	QUIZ	2019-02-06	2019-03-06	24-06-2019	9	17	7	2
412	201801332	F	CHENNAI	19	CS8392	1	4.01	2018J	3	9	1	IAT1	QUIZ	2019-02-06	2019-03-06	24-06-2019	18	9	2	3
413	201801333	F	CHENNAI	19	CS8351	1	3.51	2018J	3	9	0	IAT1	QUIZ	2019-05-12	2019-05-12	26-12-2019	18	4	2	7
414	201801334	M	CHENNAI	19	CS8392	1	4.01	2018J	3	8	0	IAT1	QUIZ	2019-02-06	2019-03-06	24-06-2019	20	19	5	10
415	201801335	M	CHENNAI	20	MA8351	1	2.47	2018J	3	9	0	IAT1	ASSIGNMENT	2019-02-06	2019-03-06	24-06-2019	4	2	9	2
416	201801336	F	CHENNAI	19	CS8392	2	4.01	2018J	3	9	0	IAT1	QUIZ	2019-02-06	2019-03-06	24-06-2019	10	17	7	4
417	201801337	M	CHENNAI	20	CS8392	1	4.01	2018J	3	9	0	IAT1	QUIZ	2019-05-12	2019-05-12	26-12-2019	4	15	6	10
418	201801338	M	CHENNAI	20	CS8391	2	3.37	2018J	2	8	1	IAT1	ASSIGNMENT	2019-02-06	2019-03-06	24-06-2019	10	12	6	5
419	201801339	F	CHENNAI	19	CS8351	1	3.51	2018J	3	9	0	IAT1	ASSIGNMENT	2019-02-06	2019-03-06	24-06-2019	19	9	3	6
420	201801340	F	CHENNAI	19	MA8351	2	2.47	2018J	3	8	1	IAT1	ASSIGNMENT	2019-02-06	2019-03-06	24-06-2019	12	3	4	7
421	201801341	M	CHENNAI	20	EC8395	2	2.91	2018J	3	8	0	IAT1	QUIZ	2019-02-06	2019-03-06	24-06-2019	16	5	9	9
422	201801342	M	CHENNAI	20	MA8351	3	2.47	2018J	3	8	1	IAT1	QUIZ	2019-02-06	2019-03-06	24-06-2019	3	2	5	10
423	201801343	F	CHENNAI	19	CS8391	2	3.37	2018J	2	9	0	IAT1	ASSIGNMENT	27-11-2019	2019-04-12	25-12-2019	12	17	4	2
424	201801344	M	CHENNAI	19	MA8351	3	2.47	2018J	3	10	0	IAT1	QUIZ	2019-05-12	2019-05-12	26-12-2019	14	19	8	4
425	201801345	M	CHENNAI	19	EC8395	2	2.91	2018J	3	8	1	IAT1	ASSIGNMENT	27-11-2019	2019-04-12	25-12-2019	8	2	5	4
426	201801346	F	CHENNAI	20	EC8395	1	2.91	2018J	3	9	1	IAT1	ASSIGNMENT	2019-02-06	2019-03-06	24-06-2019	17	10	9	6
427	201801347	F	CHENNAI	20	CS8391	2	3.37	2018J	2	9	0	IAT1	ASSIGNMENT	27-11-2019	2019-04-12	25-12-2019	20	19	8	10
428	201801348	M	CHENNAI	19	CS8392	2	4.01	2018J	3	10	0	IAT1	QUIZ	27-11-2019	2019-04-12	25-12-2019	9	16	7	7
429	201801349	M	CHENNAI	19	CS8391	3	3.37	2018J	2	8	0	IAT1	ASSIGNMENT	2019-05-06	2019-10-06	24-06-2019	19	20	7	5
430	201801350	M	CHENNAI	20	MA8351	3	2.47	2018J	3	9	1	IAT1	QUIZ	2019-05-12	2019-05-12	26-12-2019	20	15	7	8
431	201801351	F	CHENNAI	19	EC8395	3	2.91	2018J	3	8	0	IAT1	ASSIGNMENT	2019-02-06	2019-03-06	24-06-2019	18	9	9	4
432	201801352	F	CHENNAI	20	CS8392	3	4.01	2018J	3	9	1	IAT1	QUIZ	2019-02-06	2019-03-06	24-06-2019	5	4	7	6
433	201801353	M	CHENNAI	20	CS8392	2	4.01	2018J	3	8	0	IAT1	ASSIGNMENT	2019-02-06	2019-03-06	24-06-2019	5	17	7	4
434	201801354	F	CHENNAI	19	EC8395	3	2.91	2018J	3	10	0	IAT1	ASSIGNMENT	2019-05-06	2019-10-06	24-06-2019	17	10	6	4
435	201801355	F	CHENNAI	20	EC8395	1	2.91	2018J	3	10	1	IAT1	ASSIGNMENT	2019-02-06	2019-03-06	24-06-2019	15	14	5	10
436	201801356	F	CHENNAI	20	EC8395	1	2.91	2018D	3	8	0	IAT1	QUIZ	2019-02-06	2019-03-06	24-06-2019	17	5	3	8
437	201801357	F	CHENNAI	20	CS8392	2	4.01	2018J	3	10	0	IAT1	QUIZ	2019-02-06	2019-03-06	24-06-2019	11	19	4	4
438	201801358	F	CHENNAI	19	MA8351	3	2.47	2018J	3	9	1	IAT1	ASSIGNMENT	2019-05-06	2019-10-06	24-06-2019	6	10	4	3
439	201801359	M	CHENNAI	20	CS8391	2	3.37	2018J	2	9	0	IAT1	ASSIGNMENT	27-11-2019	2019-04-12	25-12-2019	8	16	8	6
440	201801360	F	CHENNAI	20	CS8351	1	3.51	2018D	3	10	0	IAT1	ASSIGNMENT	2019-05-06	2019-10-06	24-06-2019	7	2	6	5
441	201801361	F	CHENNAI	20	CS8392	3	4.01	2018J	3	10	0	IAT1	ASSIGNMENT	2019-02-06	2019-03-06	24-06-2019	2	11	2	6
442	201801362	M	CHENNAI	20	MA8351	1	2.47	2018J	3	9	1	IAT1	QUIZ	2019-02-06	2019-03-06	24-06-2019	3	19	6	3
443	201801363	M	CHENNAI	19	MA8351	1	2.47	2018J	3	8	0	IAT1	ASSIGNMENT	27-11-2019	2019-04-12	25-12-2019	5	18	7	10
444	201801364	F	CHENNAI	20	CS8351	1	3.51	2018J	3	8	1	IAT1	ASSIGNMENT	27-11-2019	2019-04-12	25-12-2019	15	2	7	2
445	201801365	M	CHENNAI	20	CS8391	2	3.37	2018J	2	9	1	IAT1	QUIZ	2019-01-06	2019-03-06	24-06-2019	13	12	2	9
446	201801366	F	CHENNAI	19	MA8351	3	2.47	2018J	3	10	1	IAT1	QUIZ	2019-01-06	2019-03-06	24-06-2019	7	10	4	3
447	201801367	F	CHENNAI	20	MA8351	2	2.47	2018D	3	8	1	IAT1	QUIZ	2019-01-06	2019-03-06	24-06-2019	7	16	3	6
448	201801368	F	CHENNAI	19	CS8392	2	4.01	2018J	3	10	0	IAT1	ASSIGNMENT	27-11-2019	2019-04-12	25-12-2019	15	16	5	3
449	201801369	M	CHENNAI	19	CS8351	1	3.51	2018J	3	10	1	IAT1	ASSIGNMENT	2019-01-06	2019-03-06	24-06-2019	9	13	6	4
450	201801370	M	CHENNAI	19	CS8391	2	3.37	2018J	2	9	0	IAT1	QUIZ	2019-05-06	2019-10-06	24-06-2019	9	15	8	7
451	201801371	F	CHENNAI	19	CS8392	1	4.01	2018J	3	8	1	IAT1	QUIZ	2019-05-12	2019-05-12	26-12-2019	20	7	3	5
452	201801372	F	CHENNAI	19	MA8351	1	2.47	2018J	3	9	0	IAT1	ASSIGNMENT	27-11-2019	2019-04-12	25-12-2019	6	11	3	6
453	201801373	M	CHENNAI	19	CS8391	1	3.37	2018J	2	8	0	IAT1	ASSIGNMENT	2019-01-06	2019-03-06	24-06-2019	17	7	6	5
454	201801374	M	CHENNAI	19	CS8351	1	3.51	2018J	3	8	0	IAT1	ASSIGNMENT	2019-01-06	2019-03-06	24-06-2019	5	4	9	8
455	201801375	F	CHENNAI	20	CS8351	1	3.51	2018J	3	8	1	IAT1	QUIZ	2019-05-12	2019-05-12	26-12-2019	17	4	5	8
456	201801376	M	CHENNAI	20	EC8395	2	2.91	2018J	3	8	0	IAT1	QUIZ	2019-05-06	2019-10-06	24-06-2019	19	10	4	3
457	201801377	F	CHENNAI	20	EC8395	2	2.91	2018J	3	8	0	IAT1	ASSIGNMENT	2019-01-06	2019-03-06	24-06-2019	18	6	5	2
458	201801378	M	CHENNAI	19	MA8351	3	2.47	2018J	3	9	0	IAT1	ASSIGNMENT	2019-01-06	2019-03-06	24-06-2019	20	19	9	10
459	201801379	M	CHENNAI	20	CS8392	2	4.01	2018J	3	8	1	IAT1	ASSIGNMENT	27-11-2019	2019-04-12	25-12-2019	13	4	8	10
460	201801380	F	CHENNAI	19	CS8351	3	3.51	2018J	3	9	1	IAT1	ASSIGNMENT	2019-05-12	2019-05-12	26-12-2019	17	10	6	3
461	201801381	M	CHENNAI	19	EC8395	2	2.91	2018J	3	9	1	IAT1	QUIZ	2019-05-06	2019-10-06	24-06-2019	19	15	4	4
462	201801382	M	CHENNAI	20	CS8351	1	3.51	2018J	3	9	0	IAT1	QUIZ	27-11-2019	2019-04-12	25-12-2019	19	19	7	7
463	201801383	M	CHENNAI	20	CS8391	1	3.37	2018J	2	8	0	IAT1	ASSIGNMENT	2019-01-06	2019-03-06	24-06-2019	7	18	6	9
464	201801384	F	CHENNAI	19	CS8392	2	4.01	2018J	3	10	0	IAT1	ASSIGNMENT	2019-05-06	2019-10-06	24-06-2019	4	6	3	7
465	201801385	F	CHENNAI	20	CS8351	2	3.51	2018D	3	9	0	IAT1	QUIZ	2019-05-12	2019-05-12	26-12-2019	16	20	5	2
466	201801386	M	CHENNAI	20	EC8395	1	2.91	2018J	3	8	0	IAT1	QUIZ	2019-05-12	2019-05-12	26-12-2019	20	15	4	3
467	201801387	M	CHENNAI	20	EC8395	3	2.91	2018J	3	10	1	IAT1	QUIZ	2019-01-06	2019-03-06	24-06-2019	6	8	3	6
468	201801388	F	CHENNAI	20	MA8351	1	2.47	2018J	3	8	1	IAT1	QUIZ	2019-01-06	2019-03-06	24-06-2019	2	20	2	2
469	201801389	M	CHENNAI	20	CS8391	1	3.37	2018J	2	10	1	IAT1	QUIZ	2019-01-06	2019-03-06	24-06-2019	19	17	3	8
470	201801390	M	CHENNAI	20	EC8395	3	2.91	2018J	3	10	0	IAT1	ASSIGNMENT	27-11-2019	2019-04-12	25-12-2019	3	7	9	4
471	201801391	M	CHENNAI	19	CS8392	1	4.01	2018J	3	10	1	IAT1	QUIZ	2019-05-12	2019-05-12	26-12-2019	8	20	6	6
472	201801392	F	CHENNAI	20	CS8351	2	3.51	2018J	3	9	1	IAT1	QUIZ	2019-01-06	2019-03-06	24-06-2019	5	11	4	2
473	201801393	F	CHENNAI	20	EC8395	1	2.91	2018J	3	9	1	IAT1	QUIZ	2019-05-12	2019-05-12	26-12-2019	14	13	3	8
474	201801394	M	CHENNAI	20	CS8351	3	3.51	2018J	3	10	0	IAT1	ASSIGNMENT	2019-05-06	2019-10-06	24-06-2019	10	3	9	2
475	201801395	F	CHENNAI	19	CS8391	3	3.37	2018J	2	8	0	IAT1	ASSIGNMENT	27-11-2019	2019-04-12	25-12-2019	11	6	2	5
476	201801396	F	CHENNAI	20	EC8395	1	2.91	2018J	3	8	1	IAT1	QUIZ	2019-05-12	2019-05-12	26-12-2019	3	3	8	10
477	201801397	M	CHENNAI	20	CS8392	2	4.01	2018J	3	9	1	IAT1	QUIZ	2019-01-06	2019-03-06	24-06-2019	14	4	8	4
478	201801398	F	CHENNAI	19	CS8392	1	4.01	2018J	3	9	1	IAT1	QUIZ	2019-01-06	2019-03-06	24-06-2019	9	10	7	6
479	201801399	M	CHENNAI	19	CS8351	3	3.51	2018J	3	10	0	IAT1	ASSIGNMENT	2019-01-06	2019-03-06	24-06-2019	3	17	8	6
480	201801400	F	CHENNAI	19	EC8395	1	2.91	2018J	3	9	0	IAT1	ASSIGNMENT	2019-05-06	2019-10-06	24-06-2019	7	2	5	4
481	201801401	M	CHENNAI	20	MA8351	3	2.47	2018J	3	9	1	IAT1	QUIZ	2019-01-06	2019-03-06	24-06-2019	3	13	5	9
482	201801402	M	CHENNAI	19	CS8351	3	3.51	2018J	3	10	1	IAT1	ASSIGNMENT	27-11-2019	2019-04-12	25-12-2019	6	11	8	10
483	201801403	F	CHENNAI	19	CS8392	2	4.01	2018D	3	8	1	IAT1	QUIZ	2019-05-12	2019-05-12	26-12-2019	7	3	3	9
484	201801404	F	CHENNAI	20	CS8351	3	3.51	2018J	3	9	0	IAT1	QUIZ	2019-01-06	2019-03-06	24-06-2019	7	12	9	8
485	201801405	M	CHENNAI	20	CS8392	1	4.01	2018J	3	9	0	IAT1	QUIZ	2019-05-12	2019-05-12	26-12-2019	8	8	2	7
486	201801406	F	CHENNAI	20	EC8395	3	2.91	2018J	3	10	0	IAT1	ASSIGNMENT	2019-05-06	2019-10-06	24-06-2019	9	8	6	2
487	201801407	M	CHENNAI	20	MA8351	3	2.47	2018J	3	9	0	IAT1	QUIZ	2019-01-06	2019-03-06	24-06-2019	12	2	4	8
488	201801408	F	CHENNAI	19	CS8392	2	4.01	2018J	3	9	1	IAT1	QUIZ	27-11-2019	2019-04-12	25-12-2019	9	2	8	10
489	201801409	F	CHENNAI	19	CS8391	3	3.37	2018J	2	8	0	IAT1	QUIZ	27-11-2019	2019-04-12	25-12-2019	13	6	8	2
490	201801410	F	CHENNAI	20	EC8395	3	2.91	2018J	3	10	1	IAT1	QUIZ	2019-05-12	2019-05-12	26-12-2019	6	17	3	10
491	201801411	M	CHENNAI	20	MA8351	3	2.47	2018J	3	10	1	IAT1	QUIZ	2019-01-06	2019-03-06	24-06-2019	5	6	5	7
492	201801412	F	CHENNAI	20	CS8392	1	4.01	2018J	3	8	1	IAT1	ASSIGNMENT	2019-01-06	2019-03-06	24-06-2019	18	13	9	6
493	201801413	M	CHENNAI	19	MA8351	3	2.47	2018J	3	10	1	IAT1	QUIZ	2019-05-12	2019-05-12	26-12-2019	14	18	6	2
494	201801414	F	CHENNAI	20	CS8392	2	4.01	2018J	3	8	0	IAT1	ASSIGNMENT	27-11-2019	2019-04-12	25-12-2019	7	11	7	7
495	201801415	M	CHENNAI	19	EC8395	1	2.91	2018J	3	9	0	IAT1	QUIZ	2019-05-12	2019-05-12	26-12-2019	4	10	8	2
496	201801416	M	CHENNAI	20	CS8391	1	3.37	2018J	2	8	1	IAT1	ASSIGNMENT	27-11-2019	2019-04-12	25-12-2019	7	18	6	6
497	201801417	M	CHENNAI	19	CS8351	2	3.51	2018J	3	9	1	IAT1	QUIZ	2019-01-06	2019-03-06	24-06-2019	12	11	8	10
498	201801418	F	CHENNAI	19	CS8392	2	4.01	2018J	3	8	0	IAT1	ASSIGNMENT	2019-01-06	2019-03-06	24-06-2019	7	7	7	2
499	201801419	F	CHENNAI	19	EC8395	3	2.91	2018J	3	9	0	IAT1	ASSIGNMENT	27-11-2019	2019-04-12	25-12-2019	17	13	9	2
500	201801420	F	CHENNAI	20	EC8395	3	2.91	2018J	3	10	0	IAT1	QUIZ	2019-05-06	2019-10-06	24-06-2019	12	14	2	4
501	201801421	M	CHENNAI	19	MA8351	2	2.47	2018D	3	8	1	IAT1	QUIZ	2019-01-06	2019-03-06	24-06-2019	8	8	9	2
502	201801422	M	CHENNAI	20	CS8392	2	4.01	2018J	3	10	0	IAT1	ASSIGNMENT	2019-01-06	2019-03-06	24-06-2019	20	6	6	9
503	201801423	F	CHENNAI	19	CS8351	3	3.51	2018J	3	8	0	IAT1	ASSIGNMENT	27-11-2019	2019-04-12	25-12-2019	19	6	5	5
504	201801424	M	CHENNAI	20	CS8392	1	4.01	2018J	3	8	0	IAT1	ASSIGNMENT	2019-01-06	2019-03-06	24-06-2019	15	20	2	8
505	201801425	F	CHENNAI	19	CS8351	2	3.51	2018J	3	9	0	IAT1	QUIZ	27-11-2019	2019-04-12	25-12-2019	16	4	4	6
506	201801426	F	CHENNAI	20	EC8395	3	2.91	2018J	3	9	1	IAT1	QUIZ	2019-01-06	2019-03-06	24-06-2019	2	4	4	3
507	201801427	M	CHENNAI	19	CS8392	2	4.01	2018J	3	10	1	IAT1	QUIZ	2019-05-06	2019-10-06	24-06-2019	17	6	8	9
508	201801428	M	CHENNAI	19	MA8351	3	2.47	2018J	3	9	1	IAT1	QUIZ	2019-05-12	2019-05-12	26-12-2019	2	16	5	8
509	201801429	F	CHENNAI	20	CS8391	3	3.37	2018J	2	10	0	IAT1	ASSIGNMENT	27-11-2019	2019-04-12	25-12-2019	19	8	6	9
510	201801430	M	CHENNAI	19	MA8351	2	2.47	2018J	3	10	1	IAT1	ASSIGNMENT	2019-01-06	2019-03-06	24-06-2019	14	16	9	10
511	201801431	F	CHENNAI	20	CS8392	1	4.01	2018J	3	9	1	IAT1	ASSIGNMENT	2019-01-06	2019-03-06	24-06-2019	17	11	2	6
512	201801432	M	CHENNAI	19	CS8351	2	3.51	2018J	3	8	1	IAT1	ASSIGNMENT	2019-01-06	2019-03-06	24-06-2019	8	10	7	9
513	201801433	M	CHENNAI	20	EC8395	3	2.91	2018J	3	9	0	IAT1	QUIZ	27-11-2019	2019-04-12	25-12-2019	16	12	5	10
514	201801434	F	CHENNAI	20	MA8351	3	2.47	2018J	3	8	1	IAT1	ASSIGNMENT	2019-05-12	2019-05-12	26-12-2019	15	18	7	10
515	201801435	F	CHENNAI	19	CS8392	1	4.01	2018J	3	8	0	IAT1	QUIZ	27-11-2019	2019-04-12	25-12-2019	6	5	2	3
516	201801436	M	CHENNAI	20	EC8395	1	2.91	2018J	3	8	1	IAT1	ASSIGNMENT	2019-05-12	2019-05-12	26-12-2019	15	9	9	8
517	201801437	F	CHENNAI	20	CS8351	1	3.51	2018J	3	10	1	IAT1	ASSIGNMENT	2019-01-06	2019-03-06	24-06-2019	15	11	4	7
518	201801438	M	CHENNAI	19	EC8395	3	2.91	2018D	3	8	0	IAT1	QUIZ	27-11-2019	2019-04-12	25-12-2019	4	6	3	3
519	201801439	M	CHENNAI	19	CS8392	3	4.01	2018J	3	8	0	IAT1	QUIZ	2019-01-06	2019-03-06	24-06-2019	12	17	3	6
520	201801440	F	CHENNAI	20	CS8351	1	3.51	2018J	3	10	0	IAT1	ASSIGNMENT	2019-05-06	2019-10-06	24-06-2019	11	16	3	5
521	201801441	M	CHENNAI	19	EC8395	1	2.91	2018J	3	8	0	IAT1	ASSIGNMENT	2019-01-06	2019-03-06	24-06-2019	20	9	8	7
522	201801442	F	CHENNAI	20	MA8351	2	2.47	2018J	3	9	0	IAT1	ASSIGNMENT	27-11-2019	2019-04-12	25-12-2019	18	14	7	10
523	201801443	M	CHENNAI	19	MA8351	3	2.47	2018J	3	10	1	IAT1	QUIZ	2019-05-12	2019-05-12	26-12-2019	9	16	9	7
524	201801444	F	CHENNAI	20	MA8351	3	2.47	2018J	3	9	1	IAT1	QUIZ	2019-01-06	2019-03-06	24-06-2019	4	15	3	10
525	201801445	F	CHENNAI	20	CS8391	3	3.37	2018J	2	8	1	IAT1	ASSIGNMENT	2019-01-06	2019-03-06	24-06-2019	16	2	8	3
526	201801446	M	CHENNAI	20	EC8395	1	2.91	2018J	3	9	0	IAT1	ASSIGNMENT	27-11-2019	2019-04-12	25-12-2019	14	14	6	7
527	201801447	M	CHENNAI	20	CS8351	3	3.51	2018J	3	9	1	IAT1	QUIZ	2019-02-06	2019-03-06	24-06-2019	17	6	5	3
528	201801448	M	CHENNAI	20	CS8392	1	4.01	2018J	3	9	1	IAT1	QUIZ	2019-05-12	2019-05-12	26-12-2019	18	9	5	5
529	201801449	F	CHENNAI	19	EC8395	2	2.91	2018J	3	9	1	IAT1	QUIZ	2019-02-06	2019-03-06	24-06-2019	15	16	9	10
530	201801450	F	CHENNAI	20	MA8351	2	2.47	2018D	3	8	0	IAT1	QUIZ	27-11-2019	2019-04-12	25-12-2019	10	3	5	5
531	201801451	F	CHENNAI	20	CS8391	2	3.37	2018J	2	8	1	IAT1	ASSIGNMENT	2019-05-12	2019-05-12	26-12-2019	11	20	9	10
532	201801452	M	CHENNAI	19	CS8391	3	3.37	2018J	2	8	1	IAT1	ASSIGNMENT	2019-01-06	2019-03-06	24-06-2019	9	19	7	8
533	201801453	M	CHENNAI	19	EC8395	3	2.91	2018J	3	10	0	IAT1	ASSIGNMENT	2019-01-06	2019-03-06	24-06-2019	5	17	6	7
534	201801454	F	CHENNAI	20	MA8351	3	2.47	2018J	3	10	0	IAT1	QUIZ	2019-01-06	2019-03-06	24-06-2019	17	4	9	8
535	201801455	M	CHENNAI	20	CS8392	2	4.01	2018J	3	8	0	IAT1	QUIZ	2019-01-06	2019-03-06	24-06-2019	13	13	6	10
536	201801456	F	CHENNAI	19	MA8351	3	2.47	2018J	3	10	0	IAT1	ASSIGNMENT	2019-05-06	2019-10-06	24-06-2019	7	20	7	7
537	201801457	F	CHENNAI	19	CS8392	1	4.01	2018J	3	9	1	IAT1	QUIZ	2019-02-06	2019-03-06	24-06-2019	11	14	4	8
538	201801458	M	CHENNAI	19	EC8395	1	2.91	2018J	3	8	1	IAT1	QUIZ	2019-05-12	2019-05-12	26-12-2019	3	4	6	2
539	201801459	M	CHENNAI	20	CS8391	1	3.37	2018J	2	10	1	IAT1	ASSIGNMENT	27-11-2019	2019-04-12	25-12-2019	16	8	8	3
540	201801460	F	CHENNAI	19	CS8351	2	3.51	2018J	3	10	1	IAT1	QUIZ	2019-02-06	2019-03-06	24-06-2019	3	7	6	4
541	201801461	F	CHENNAI	20	MA8351	1	2.47	2018J	3	9	1	IAT1	ASSIGNMENT	2019-02-06	2019-03-06	24-06-2019	8	5	4	4
542	201801462	F	CHENNAI	19	CS8392	1	4.01	2018J	3	8	0	IAT1	ASSIGNMENT	2019-05-06	2019-10-06	24-06-2019	5	2	9	8
543	201801463	F	CHENNAI	19	EC8395	1	2.91	2018J	3	9	0	IAT1	ASSIGNMENT	2019-05-06	2019-10-06	24-06-2019	10	11	5	4
544	201801464	M	CHENNAI	19	CS8392	1	4.01	2018D	3	10	1	IAT1	QUIZ	2019-02-06	2019-03-06	24-06-2019	16	4	7	5
545	201801465	M	CHENNAI	20	MA8351	3	2.47	2018J	3	8	0	IAT1	ASSIGNMENT	2019-02-06	2019-03-06	24-06-2019	7	3	5	5
546	201801466	F	CHENNAI	20	CS8391	2	3.37	2018J	2	9	0	IAT1	QUIZ	27-11-2019	2019-04-12	25-12-2019	8	14	8	5
547	201801467	M	CHENNAI	20	CS8392	2	4.01	2018J	3	9	0	IAT1	ASSIGNMENT	2019-02-06	2019-03-06	24-06-2019	4	8	8	4
548	201801468	F	CHENNAI	20	CS8392	1	4.01	2018J	3	8	0	IAT1	ASSIGNMENT	27-11-2019	2019-04-12	25-12-2019	14	17	9	4
549	201801469	F	CHENNAI	19	CS8351	2	3.51	2018J	3	8	1	IAT1	QUIZ	2019-02-06	2019-03-06	24-06-2019	16	14	4	3
550	201801470	M	CHENNAI	20	CS8392	1	4.01	2018J	3	10	1	IAT1	ASSIGNMENT	2019-05-06	2019-10-06	24-06-2019	4	11	7	9
551	201801471	F	CHENNAI	20	CS8391	1	3.37	2018J	2	8	1	IAT1	QUIZ	2019-05-12	2019-05-12	26-12-2019	7	4	9	4
552	201801472	M	CHENNAI	19	MA8351	3	2.47	2018J	3	8	0	IAT1	QUIZ	2019-01-06	2019-03-06	24-06-2019	7	2	2	8
553	201801473	M	CHENNAI	20	EC8395	2	2.91	2018J	3	8	1	IAT1	ASSIGNMENT	27-11-2019	2019-04-12	25-12-2019	19	12	3	8
554	201801474	F	CHENNAI	19	CS8351	1	3.51	2018J	3	8	1	IAT1	QUIZ	2019-01-06	2019-03-06	24-06-2019	17	17	9	3
555	201801475	F	CHENNAI	20	CS8392	1	4.01	2018J	3	8	0	IAT1	ASSIGNMENT	27-11-2019	2019-04-12	25-12-2019	18	9	5	7
556	201801476	M	CHENNAI	19	CS8391	2	3.37	2018J	2	10	0	IAT1	ASSIGNMENT	2019-01-06	2019-03-06	24-06-2019	6	16	9	9
557	201801477	F	CHENNAI	20	EC8395	1	2.91	2018J	3	9	0	IAT1	ASSIGNMENT	2019-05-06	2019-10-06	24-06-2019	2	6	2	9
558	201801478	M	CHENNAI	20	EC8395	3	2.91	2018J	3	10	0	IAT1	ASSIGNMENT	27-11-2019	2019-04-12	25-12-2019	13	17	9	8
559	201801479	M	CHENNAI	19	CS8351	3	3.51	2018D	3	8	0	IAT1	QUIZ	27-11-2019	2019-04-12	25-12-2019	18	9	9	8
560	201801480	M	CHENNAI	20	MA8351	1	2.47	2018J	3	10	1	IAT1	QUIZ	2019-05-12	2019-05-12	26-12-2019	3	5	3	6
561	201801481	M	CHENNAI	20	CS8392	1	4.01	2018J	3	9	0	IAT1	QUIZ	27-11-2019	2019-04-12	25-12-2019	6	7	7	4
562	201801482	F	CHENNAI	20	CS8391	2	3.37	2018J	2	8	0	IAT1	QUIZ	2019-05-06	2019-10-06	24-06-2019	17	4	4	10
563	201801483	F	CHENNAI	20	EC8395	3	2.91	2018J	3	8	1	IAT1	QUIZ	2019-01-06	2019-03-06	24-06-2019	7	5	8	7
564	201801484	M	CHENNAI	20	CS8391	1	3.37	2018J	2	9	1	IAT1	ASSIGNMENT	2019-01-06	2019-03-06	24-06-2019	7	17	5	8
565	201801485	F	CHENNAI	20	CS8391	1	3.37	2018J	2	9	1	IAT1	ASSIGNMENT	2019-05-12	2019-05-12	26-12-2019	16	18	7	4
566	201801486	M	CHENNAI	20	EC8395	2	2.91	2018J	3	9	0	IAT1	QUIZ	27-11-2019	2019-04-12	25-12-2019	12	15	5	7
567	201801487	F	CHENNAI	19	MA8351	3	2.47	2018J	3	10	1	IAT1	QUIZ	2019-05-06	2019-10-06	24-06-2019	4	14	9	3
568	201801488	M	CHENNAI	19	CS8392	2	4.01	2018J	3	10	1	IAT1	ASSIGNMENT	2019-01-06	2019-03-06	24-06-2019	16	9	9	7
569	201801489	F	CHENNAI	19	CS8391	3	3.37	2018D	2	10	1	IAT1	QUIZ	2019-01-06	2019-03-06	24-06-2019	12	19	5	5
570	201801490	M	CHENNAI	19	EC8395	3	2.91	2018J	3	10	1	IAT1	QUIZ	2019-05-12	2019-05-12	26-12-2019	11	13	6	4
571	201801491	M	CHENNAI	20	CS8351	2	3.51	2018J	3	10	0	IAT1	ASSIGNMENT	2019-01-06	2019-03-06	24-06-2019	8	8	6	9
572	201801492	M	CHENNAI	19	EC8395	3	2.91	2018J	3	8	1	IAT1	ASSIGNMENT	27-11-2019	2019-04-12	25-12-2019	20	14	8	9
573	201801493	F	CHENNAI	19	CS8392	2	4.01	2018J	3	10	1	IAT1	ASSIGNMENT	2019-05-06	2019-10-06	24-06-2019	18	17	6	6
574	201801494	F	CHENNAI	20	MA8351	3	2.47	2018D	3	9	1	IAT1	QUIZ	2019-01-06	2019-03-06	24-06-2019	12	6	4	3
575	201801495	F	CHENNAI	20	CS8391	1	3.37	2018J	2	9	1	IAT1	ASSIGNMENT	2019-05-06	2019-10-06	24-06-2019	6	4	9	5
576	201801496	F	CHENNAI	19	MA8351	2	2.47	2018J	3	9	1	IAT1	ASSIGNMENT	2019-05-06	2019-10-06	24-06-2019	13	2	6	4
577	201801497	F	CHENNAI	20	CS8392	1	4.01	2018J	3	9	1	IAT1	QUIZ	2019-02-06	2019-03-06	24-06-2019	7	10	2	6
578	201801498	F	CHENNAI	19	CS8351	2	3.51	2018J	3	8	0	IAT1	ASSIGNMENT	2019-02-06	2019-03-06	24-06-2019	4	14	2	9
579	201801499	M	CHENNAI	19	EC8395	1	2.91	2018J	3	10	0	IAT1	QUIZ	27-11-2019	2019-04-12	25-12-2019	7	19	9	4
580	201801500	M	CHENNAI	19	MA8351	3	2.47	2018J	3	10	0	IAT1	ASSIGNMENT	2019-05-06	2019-10-06	24-06-2019	4	12	4	3
581	201801501	M	CHENNAI	19	MA8351	3	2.47	2018J	3	10	1	IAT1	QUIZ	2019-01-06	2019-03-06	24-06-2019	16	16	3	2
582	201801502	M	CHENNAI	20	EC8395	1	2.91	2018J	3	10	1	IAT1	QUIZ	2019-05-12	2019-05-12	26-12-2019	8	6	3	10
583	201801503	M	CHENNAI	20	CS8392	2	4.01	2018J	3	9	1	IAT1	QUIZ	2019-01-06	2019-03-06	24-06-2019	20	3	7	5
584	201801504	F	CHENNAI	19	MA8351	2	2.47	2018J	3	10	0	IAT1	ASSIGNMENT	27-11-2019	2019-04-12	25-12-2019	3	12	6	8
585	201801505	F	CHENNAI	19	CS8391	2	3.37	2018J	2	10	0	IAT1	ASSIGNMENT	2019-01-06	2019-03-06	24-06-2019	13	19	4	3
586	201801506	M	CHENNAI	19	CS8392	2	4.01	2018J	3	10	0	IAT1	ASSIGNMENT	2019-05-06	2019-10-06	24-06-2019	10	19	6	8
587	201801507	F	CHENNAI	19	EC8395	1	2.91	2018J	3	10	0	IAT1	ASSIGNMENT	2019-01-06	2019-03-06	24-06-2019	8	5	8	9
588	201801508	M	CHENNAI	19	CS8392	1	4.01	2018D	3	9	0	IAT1	ASSIGNMENT	27-11-2019	2019-04-12	25-12-2019	4	19	8	2
589	201801509	M	MADURAI	20	CS8391	2	3.37	2018J	2	10	1	IAT1	QUIZ	2019-05-12	2019-05-12	26-12-2019	18	4	9	3
590	201801510	F	CHENNAI	20	CS8392	3	4.01	2018D	3	8	1	IAT1	QUIZ	2019-01-06	2019-03-06	24-06-2019	20	18	5	9
591	201801511	M	CHENNAI	19	CS8391	2	3.37	2018J	2	10	0	IAT1	QUIZ	2019-01-06	2019-03-06	24-06-2019	14	2	9	9
592	201801512	M	CHENNAI	20	CS8392	3	4.01	2018D	3	10	0	IAT1	QUIZ	2019-01-06	2019-03-06	24-06-2019	15	2	6	8
593	201801513	M	CHENNAI	20	CS8391	3	3.37	2018J	2	10	1	IAT1	ASSIGNMENT	2019-01-06	2019-03-06	24-06-2019	6	19	3	8
594	201801514	M	CHENNAI	19	CS8391	1	3.37	2018J	2	10	0	IAT1	QUIZ	27-11-2019	2019-04-12	25-12-2019	11	4	3	2
595	201801515	M	CHENNAI	20	CS8391	2	3.37	2018J	2	8	0	IAT1	ASSIGNMENT	2019-01-06	2019-03-06	24-06-2019	8	18	3	6
596	201801516	F	CHENNAI	19	CS8391	3	3.37	2018J	2	10	0	IAT1	ASSIGNMENT	2019-05-06	2019-10-06	24-06-2019	7	13	4	6
597	201801517	F	CHENNAI	19	CS8392	2	4.01	2018D	3	8	0	IAT1	ASSIGNMENT	27-11-2019	2019-04-12	25-12-2019	6	15	9	5
598	201801518	F	CHENNAI	20	CS8391	3	3.37	2018J	2	9	1	IAT1	QUIZ	2019-01-06	2019-03-06	24-06-2019	14	10	9	7
599	201801519	M	CHENNAI	19	CS8351	2	4.41	2018D	3	8	0	IAT1	ASSIGNMENT	27-11-2019	2019-04-12	25-12-2019	12	12	7	3
600	201801520	M	CHENNAI	20	EC8395	2	2.91	2018J	3	10	0	IAT1	QUIZ	2019-05-06	2019-10-06	24-06-2019	20	9	2	5
601	201801521	F	CHENNAI	20	MA8351	1	2.47	2018J	3	10	1	IAT1	ASSIGNMENT	27-11-2019	2019-04-12	25-12-2019	15	7	3	7
602	201801522	F	CHENNAI	20	CS8351	3	2.91	2018D	3	8	1	IAT1	QUIZ	2019-05-06	2019-10-06	24-06-2019	14	14	3	9
603	201801523	M	CHENNAI	19	EC8395	3	2.91	2018J	3	8	0	IAT1	ASSIGNMENT	27-11-2019	2019-04-12	25-12-2019	12	5	6	5
604	201801524	F	CHENNAI	19	MA8351	3	2.47	2018J	3	8	0	IAT1	QUIZ	2019-05-06	2019-10-06	24-06-2019	18	6	2	9
605	201801525	F	CHENNAI	19	EC8395	2	3.39	2018J	3	9	1	IAT1	QUIZ	2019-05-06	2019-10-06	24-06-2019	19	14	9	7
606	201801526	M	CHENNAI	19	CS8351	2	3.51	2018D	3	8	0	IAT1	QUIZ	2019-05-06	2019-10-06	24-06-2019	16	11	4	9
607	201801527	M	CHENNAI	20	MA8351	2	2.47	2018J	3	9	0	IAT1	QUIZ	2019-05-06	2019-10-06	24-06-2019	13	7	7	10
608	201801528	F	CHENNAI	20	MA8351	2	2.47	2018J	3	9	0	IAT1	ASSIGNMENT	27-11-2019	2019-04-12	25-12-2019	3	20	4	6
609	201801529	M	CHENNAI	19	MA8351	1	2.47	2018J	3	8	1	IAT1	QUIZ	2019-05-06	2019-10-06	24-06-2019	19	2	7	2
610	201801530	F	CHENNAI	19	EC8395	2	2.91	2018J	3	9	0	IAT1	QUIZ	2019-05-12	2019-05-12	26-12-2019	4	3	2	9
611	201801531	M	CHENNAI	19	MA8351	1	2.47	2018J	3	10	1	IAT1	QUIZ	2019-02-06	2019-03-06	24-06-2019	11	12	3	2
612	201801532	F	CHENNAI	19	CS8392	1	4.01	2018J	3	8	1	IAT1	QUIZ	2019-02-06	2019-03-06	24-06-2019	7	12	3	3
613	201801533	F	CHENNAI	19	CS8351	1	3.51	2018J	3	8	0	IAT1	QUIZ	2019-05-12	2019-05-12	26-12-2019	20	3	6	3
614	201801534	M	CHENNAI	20	CS8392	1	4.01	2018J	3	8	0	IAT1	QUIZ	2019-02-06	2019-03-06	24-06-2019	3	11	7	3
615	201801535	M	CHENNAI	20	MA8351	1	2.47	2018J	3	8	0	IAT1	ASSIGNMENT	2019-02-06	2019-03-06	24-06-2019	7	4	6	3
616	201801536	F	CHENNAI	19	CS8392	2	4.01	2018J	3	8	0	IAT1	QUIZ	2019-02-06	2019-03-06	24-06-2019	8	9	7	9
617	201801537	M	CHENNAI	19	CS8392	1	4.01	2018J	3	9	0	IAT1	QUIZ	2019-05-12	2019-05-12	26-12-2019	18	13	7	2
618	201801538	M	CHENNAI	20	CS8391	2	3.37	2018J	2	10	1	IAT1	ASSIGNMENT	2019-02-06	2019-03-06	24-06-2019	15	10	5	9
619	201801539	F	CHENNAI	19	CS8351	1	3.51	2018J	3	8	0	IAT1	ASSIGNMENT	2019-02-06	2019-03-06	24-06-2019	7	12	8	7
620	201801540	F	CHENNAI	20	MA8351	2	2.47	2018J	3	9	1	IAT1	ASSIGNMENT	2019-02-06	2019-03-06	24-06-2019	16	8	6	5
621	201801541	M	CHENNAI	20	EC8395	2	2.91	2018J	3	9	0	IAT1	QUIZ	2019-02-06	2019-03-06	24-06-2019	12	15	5	2
622	201801542	M	CHENNAI	20	MA8351	3	4.13	2018J	3	8	1	IAT1	QUIZ	2019-02-06	2019-03-06	24-06-2019	10	2	3	3
623	201801543	F	CHENNAI	20	CS8391	2	3.37	2018J	2	8	0	IAT1	ASSIGNMENT	27-11-2019	2019-04-12	25-12-2019	17	11	2	7
624	201801544	M	CHENNAI	20	MA8351	3	2.47	2018J	3	8	0	IAT1	QUIZ	2019-05-12	2019-05-12	26-12-2019	5	10	2	6
625	201801545	M	CHENNAI	20	EC8395	2	2.91	2018J	3	10	1	IAT1	ASSIGNMENT	27-11-2019	2019-04-12	25-12-2019	18	2	4	2
626	201801546	F	CHENNAI	20	EC8395	1	4.51	2018J	3	9	1	IAT1	ASSIGNMENT	2019-02-06	2019-03-06	24-06-2019	16	13	7	2
627	201801547	F	CHENNAI	19	CS8391	2	3.37	2018J	2	8	0	IAT1	ASSIGNMENT	27-11-2019	2019-04-12	25-12-2019	3	7	8	10
628	201801548	M	CHENNAI	20	CS8392	2	4.01	2018J	3	8	0	IAT1	QUIZ	27-11-2019	2019-04-12	25-12-2019	16	12	4	5
629	201801549	M	CHENNAI	20	CS8391	3	3.87	2018J	2	9	0	IAT1	ASSIGNMENT	2019-05-06	2019-10-06	24-06-2019	17	19	7	4
630	201801550	M	CHENNAI	19	MA8351	3	2.47	2018J	3	8	1	IAT1	QUIZ	2019-05-12	2019-05-12	26-12-2019	12	5	6	4
631	201801551	F	CHENNAI	19	EC8395	3	2.91	2018J	3	8	0	IAT1	ASSIGNMENT	2019-02-06	2019-03-06	24-06-2019	6	17	3	5
632	201801552	F	CHENNAI	20	CS8392	3	4.01	2018J	3	9	1	IAT1	QUIZ	2019-02-06	2019-03-06	24-06-2019	8	11	4	2
633	201801553	M	CHENNAI	20	CS8392	2	3.86	2018J	3	8	0	IAT1	ASSIGNMENT	2019-02-06	2019-03-06	24-06-2019	8	17	8	5
634	201801554	F	CHENNAI	20	EC8395	3	2.91	2018J	3	10	0	IAT1	ASSIGNMENT	2019-05-06	2019-10-06	24-06-2019	3	16	8	7
635	201801555	F	CHENNAI	19	EC8395	1	2.91	2018J	3	9	1	IAT1	ASSIGNMENT	2019-02-06	2019-03-06	24-06-2019	17	7	4	8
636	201801556	F	CHENNAI	20	EC8395	1	4.15	2018D	3	10	0	IAT1	QUIZ	2019-02-06	2019-03-06	24-06-2019	11	13	6	6
637	201801557	F	CHENNAI	20	CS8392	2	4.01	2018J	3	8	0	IAT1	QUIZ	2019-02-06	2019-03-06	24-06-2019	6	14	5	5
638	201801558	F	CHENNAI	20	MA8351	3	2.47	2018J	3	8	1	IAT1	ASSIGNMENT	2019-05-06	2019-10-06	24-06-2019	13	15	9	7
639	201801559	M	CHENNAI	19	CS8391	2	3.37	2018J	2	10	0	IAT1	ASSIGNMENT	27-11-2019	2019-04-12	25-12-2019	14	19	2	4
640	201801560	F	CHENNAI	19	CS8351	1	4.91	2018D	3	10	0	IAT1	ASSIGNMENT	2019-05-06	2019-10-06	24-06-2019	11	8	7	4
641	201801561	F	CHENNAI	19	CS8392	2	4.01	2018J	3	9	0	IAT1	ASSIGNMENT	2019-02-06	2019-03-06	24-06-2019	13	4	3	7
642	201801562	M	CHENNAI	19	MA8351	1	2.47	2018J	3	10	1	IAT1	QUIZ	2019-02-06	2019-03-06	24-06-2019	10	12	2	10
643	201801563	M	CHENNAI	20	MA8351	1	2.47	2018J	3	10	0	IAT1	ASSIGNMENT	27-11-2019	2019-04-12	25-12-2019	12	7	7	9
644	201801564	F	CHENNAI	19	CS8351	1	3.51	2018J	3	9	1	IAT1	ASSIGNMENT	27-11-2019	2019-04-12	25-12-2019	13	4	9	3
645	201801565	M	CHENNAI	20	CS8391	2	3.37	2018J	2	10	1	IAT1	QUIZ	2019-01-06	2019-03-06	24-06-2019	11	16	7	4
646	201801566	F	CHENNAI	19	MA8351	3	2.47	2018J	3	8	1	IAT1	QUIZ	2019-01-06	2019-03-06	24-06-2019	19	8	6	7
647	201801567	F	CHENNAI	19	MA8351	2	2.47	2018D	3	9	1	IAT1	QUIZ	2019-01-06	2019-03-06	24-06-2019	12	12	3	2
648	201801568	F	CHENNAI	20	CS8392	2	4.01	2018J	3	9	0	IAT1	ASSIGNMENT	27-11-2019	2019-04-12	25-12-2019	4	19	8	9
649	201801569	M	CHENNAI	19	CS8351	1	3.51	2018J	3	8	1	IAT1	ASSIGNMENT	2019-01-06	2019-03-06	24-06-2019	9	5	6	6
650	201801570	M	CHENNAI	20	CS8391	2	3.37	2018J	2	10	0	IAT1	QUIZ	2019-05-06	2019-10-06	24-06-2019	8	3	4	9
651	201801571	F	CHENNAI	20	CS8392	1	3.91	2018J	3	8	1	IAT1	QUIZ	2019-05-12	2019-05-12	26-12-2019	7	15	3	8
652	201801572	F	CHENNAI	20	MA8351	1	2.47	2018J	3	8	0	IAT1	ASSIGNMENT	27-11-2019	2019-04-12	25-12-2019	13	8	2	5
653	201801573	M	CHENNAI	20	CS8391	1	3.87	2018J	2	8	0	IAT1	ASSIGNMENT	2019-01-06	2019-03-06	24-06-2019	6	11	4	6
654	201801574	M	CHENNAI	19	CS8351	1	3.51	2018J	3	10	0	IAT1	ASSIGNMENT	2019-01-06	2019-03-06	24-06-2019	15	12	3	3
655	201801575	F	CHENNAI	19	CS8351	1	3.51	2018J	3	10	1	IAT1	QUIZ	2019-05-12	2019-05-12	26-12-2019	5	20	2	8
656	201801576	M	CHENNAI	19	EC8395	2	2.91	2018J	3	8	0	IAT1	QUIZ	2019-05-06	2019-10-06	24-06-2019	11	17	7	2
657	201801577	F	CHENNAI	20	EC8395	2	2.91	2018J	3	9	0	IAT1	ASSIGNMENT	2019-01-06	2019-03-06	24-06-2019	20	18	3	6
658	201801578	M	CHENNAI	19	MA8351	3	2.47	2018J	3	8	0	IAT1	ASSIGNMENT	2019-01-06	2019-03-06	24-06-2019	19	19	4	7
659	201801579	M	CHENNAI	20	CS8392	2	4.01	2018J	3	9	1	IAT1	ASSIGNMENT	27-11-2019	2019-04-12	25-12-2019	19	3	8	10
660	201801580	F	CHENNAI	20	CS8351	3	3.51	2018J	3	9	1	IAT1	ASSIGNMENT	2019-05-12	2019-05-12	26-12-2019	3	2	3	4
661	201801581	M	CHENNAI	19	EC8395	2	2.91	2018J	3	8	1	IAT1	QUIZ	2019-05-06	2019-10-06	24-06-2019	10	9	8	6
662	201801582	M	CHENNAI	19	CS8351	1	4.51	2018J	3	8	0	IAT1	QUIZ	27-11-2019	2019-04-12	25-12-2019	17	19	3	4
663	201801583	M	CHENNAI	19	CS8391	1	3.37	2018J	2	8	0	IAT1	ASSIGNMENT	2019-01-06	2019-03-06	24-06-2019	16	16	6	8
664	201801584	F	CHENNAI	20	CS8392	2	4.58	2018J	3	10	0	IAT1	ASSIGNMENT	2019-05-06	2019-10-06	24-06-2019	17	3	7	6
665	201801585	F	CHENNAI	19	CS8351	2	3.51	2018D	3	8	0	IAT1	QUIZ	2019-05-12	2019-05-12	26-12-2019	7	13	3	3
666	201801586	M	CHENNAI	19	EC8395	1	2.91	2018J	3	9	0	IAT1	QUIZ	2019-05-12	2019-05-12	26-12-2019	10	6	9	10
667	201801587	M	CHENNAI	20	EC8395	3	4.98	2018J	3	9	1	IAT1	QUIZ	2019-01-06	2019-03-06	24-06-2019	13	20	2	4
668	201801588	F	CHENNAI	19	MA8351	1	2.47	2018J	3	9	1	IAT1	QUIZ	2019-01-06	2019-03-06	24-06-2019	12	4	5	5
669	201801589	M	CHENNAI	19	CS8391	1	3.37	2018J	2	10	1	IAT1	QUIZ	2019-01-06	2019-03-06	24-06-2019	3	14	4	9
670	201801590	M	CHENNAI	19	EC8395	3	3.91	2018J	3	9	0	IAT1	ASSIGNMENT	27-11-2019	2019-04-12	25-12-2019	20	17	7	4
671	201801591	M	CHENNAI	20	CS8392	1	4.01	2018J	3	9	1	IAT1	QUIZ	2019-05-12	2019-05-12	26-12-2019	20	6	2	7
672	201801592	F	CHENNAI	20	CS8351	2	3.51	2018J	3	9	1	IAT1	QUIZ	2019-01-06	2019-03-06	24-06-2019	14	13	3	10
673	201801593	F	CHENNAI	20	EC8395	1	2.91	2018J	3	10	1	IAT1	QUIZ	2019-05-12	2019-05-12	26-12-2019	11	9	6	4
674	201801594	M	CHENNAI	19	CS8351	3	3.51	2018J	3	10	0	IAT1	ASSIGNMENT	2019-05-06	2019-10-06	24-06-2019	10	18	8	7
675	201801595	F	CHENNAI	19	CS8391	3	3.37	2018J	2	8	0	IAT1	ASSIGNMENT	27-11-2019	2019-04-12	25-12-2019	16	6	5	2
676	201801596	F	CHENNAI	20	EC8395	1	2.91	2018J	3	8	1	IAT1	QUIZ	2019-05-12	2019-05-12	26-12-2019	3	6	9	6
677	201801597	M	CHENNAI	20	CS8392	2	4.01	2018J	3	10	1	IAT1	QUIZ	2019-01-06	2019-03-06	24-06-2019	11	7	6	6
678	201801598	F	CHENNAI	19	CS8392	1	3.52	2018J	3	9	1	IAT1	QUIZ	2019-01-06	2019-03-06	24-06-2019	4	13	8	8
679	201801599	M	CHENNAI	20	CS8351	3	3.51	2018J	3	8	0	IAT1	ASSIGNMENT	2019-01-06	2019-03-06	24-06-2019	11	16	6	6
680	201801600	F	CHENNAI	20	EC8395	1	2.91	2018J	3	8	0	IAT1	ASSIGNMENT	2019-05-06	2019-10-06	24-06-2019	2	20	7	10
681	201801601	M	CHENNAI	20	MA8351	3	2.47	2018J	3	9	1	IAT1	QUIZ	2019-01-06	2019-03-06	24-06-2019	20	14	7	10
682	201801602	M	CHENNAI	20	CS8351	2	3.51	2018J	3	8	1	IAT1	ASSIGNMENT	27-11-2019	2019-04-12	25-12-2019	19	17	3	4
683	201801603	F	CHENNAI	19	CS8392	2	3.92	2018D	3	8	1	IAT1	QUIZ	2019-05-12	2019-05-12	26-12-2019	12	11	9	10
684	201801604	F	CHENNAI	19	CS8351	3	3.51	2018J	3	8	0	IAT1	QUIZ	2019-01-06	2019-03-06	24-06-2019	2	4	2	2
685	201801605	M	CHENNAI	20	CS8392	1	4.01	2018J	3	10	0	IAT1	QUIZ	2019-05-12	2019-05-12	26-12-2019	13	11	6	8
686	201801606	F	CHENNAI	20	EC8395	3	2.91	2018J	3	9	0	IAT1	ASSIGNMENT	2019-05-06	2019-10-06	24-06-2019	14	12	8	6
687	201801607	M	CHENNAI	20	MA8351	3	4.87	2018J	3	9	0	IAT1	QUIZ	2019-01-06	2019-03-06	24-06-2019	8	5	5	4
688	201801608	F	CHENNAI	19	CS8392	2	4.01	2018J	3	10	1	IAT1	QUIZ	27-11-2019	2019-04-12	25-12-2019	9	16	8	5
689	201801609	F	CHENNAI	20	CS8391	3	3.37	2018J	2	9	0	IAT1	QUIZ	27-11-2019	2019-04-12	25-12-2019	12	17	8	6
690	201801610	F	CHENNAI	20	EC8395	3	2.91	2018J	3	10	1	IAT1	QUIZ	2019-05-12	2019-05-12	26-12-2019	3	3	8	5
691	201801611	M	CHENNAI	20	MA8351	3	2.47	2018J	3	10	1	IAT1	QUIZ	2019-01-06	2019-03-06	24-06-2019	3	9	4	10
692	201801612	F	CHENNAI	20	CS8392	1	4.01	2018J	3	10	1	IAT1	ASSIGNMENT	2019-01-06	2019-03-06	24-06-2019	3	13	4	5
693	201801613	M	CHENNAI	19	MA8351	3	2.47	2018J	3	9	1	IAT1	QUIZ	2019-05-12	2019-05-12	26-12-2019	20	5	6	5
694	201801614	F	CHENNAI	19	CS8392	3	4.01	2018J	3	10	0	IAT1	ASSIGNMENT	27-11-2019	2019-04-12	25-12-2019	15	16	2	4
695	201801615	M	CHENNAI	19	EC8395	1	2.91	2018J	3	10	0	IAT1	QUIZ	2019-05-12	2019-05-12	26-12-2019	10	4	5	6
696	201801616	M	CHENNAI	20	CS8391	1	4.52	2018J	2	9	1	IAT1	ASSIGNMENT	27-11-2019	2019-04-12	25-12-2019	16	11	7	4
697	201801617	M	CHENNAI	20	CS8351	2	3.51	2018J	3	8	1	IAT1	QUIZ	2019-01-06	2019-03-06	24-06-2019	3	17	5	5
698	201801618	F	CHENNAI	20	CS8392	2	4.01	2018J	3	9	0	IAT1	ASSIGNMENT	2019-01-06	2019-03-06	24-06-2019	15	2	6	4
699	201801619	F	CHENNAI	20	EC8395	3	2.91	2018J	3	9	0	IAT1	ASSIGNMENT	2019-02-06	2019-03-06	24-06-2019	5	18	9	8
700	201801620	F	CHENNAI	19	EC8395	3	4.34	2018J	3	9	0	IAT1	ASSIGNMENT	27-11-2019	2019-04-12	25-12-2019	4	10	2	9
701	201801621	M	CHENNAI	19	MA8351	2	2.47	2018D	3	8	1	IAT1	QUIZ	2019-02-06	2019-03-06	24-06-2019	9	11	8	3
702	201801622	M	CHENNAI	19	CS8392	2	4.01	2018J	3	8	1	IAT1	ASSIGNMENT	2019-05-06	2019-10-06	24-06-2019	9	17	4	7
703	201801623	F	CHENNAI	19	CS8351	3	3.51	2018J	3	8	1	IAT1	QUIZ	2019-05-12	2019-05-12	26-12-2019	9	3	4	2
704	201801624	M	CHENNAI	19	CS8392	1	4.56	2018J	3	8	0	IAT1	QUIZ	2019-01-06	2019-03-06	24-06-2019	2	10	5	6
705	201801625	F	CHENNAI	20	CS8351	2	3.51	2018J	3	10	1	IAT1	ASSIGNMENT	27-11-2019	2019-04-12	25-12-2019	3	7	9	7
706	201801626	F	CHENNAI	20	EC8395	3	2.91	2018J	3	9	1	IAT1	QUIZ	2019-01-06	2019-03-06	24-06-2019	3	3	2	6
707	201801627	M	CHENNAI	19	CS8392	2	3.91	2018J	3	8	0	IAT1	ASSIGNMENT	27-11-2019	2019-04-12	25-12-2019	3	9	8	3
708	201801628	M	CHENNAI	19	MA8351	3	2.47	2018J	3	9	0	IAT1	ASSIGNMENT	2019-01-06	2019-03-06	24-06-2019	8	7	3	7
709	201801629	F	CHENNAI	20	CS8391	3	3.37	2018J	2	9	0	IAT1	ASSIGNMENT	2019-05-06	2019-10-06	24-06-2019	15	3	6	8
710	201801630	M	CHENNAI	19	MA8351	2	2.47	2018J	3	8	0	IAT1	ASSIGNMENT	27-11-2019	2019-04-12	25-12-2019	20	8	8	4
711	201801631	F	CHENNAI	19	CS8392	3	4.01	2018J	3	10	0	IAT1	QUIZ	27-11-2019	2019-04-12	25-12-2019	2	16	5	3
712	201801632	M	CHENNAI	20	CS8351	2	3.51	2018J	3	9	1	IAT1	QUIZ	2019-05-12	2019-05-12	26-12-2019	5	2	4	7
713	201801633	M	CHENNAI	19	EC8395	3	2.91	2018J	3	8	0	IAT1	QUIZ	27-11-2019	2019-04-12	25-12-2019	12	13	4	2
714	201801634	F	CHENNAI	19	MA8351	3	2.47	2018J	3	8	0	IAT1	QUIZ	2019-05-06	2019-10-06	24-06-2019	4	18	5	4
715	201801635	F	CHENNAI	20	CS8392	1	4.01	2018J	3	10	1	IAT1	QUIZ	2019-01-06	2019-03-06	24-06-2019	18	7	7	2
716	201801636	M	CHENNAI	19	EC8395	1	2.91	2018J	3	9	1	IAT1	ASSIGNMENT	2019-01-06	2019-03-06	24-06-2019	7	20	5	8
717	201801637	F	CHENNAI	20	CS8351	1	3.45	2018J	3	10	1	IAT1	ASSIGNMENT	2019-05-12	2019-05-12	26-12-2019	15	2	4	8
718	201801638	M	CHENNAI	20	EC8395	3	2.91	2018D	3	8	0	IAT1	QUIZ	27-11-2019	2019-04-12	25-12-2019	6	20	2	10
719	201801639	M	CHENNAI	19	CS8392	3	4.01	2018J	3	9	1	IAT1	QUIZ	2019-05-06	2019-10-06	24-06-2019	7	3	5	7
720	201801640	F	CHENNAI	20	CS8351	1	3.51	2018J	3	9	1	IAT1	ASSIGNMENT	2019-01-06	2019-03-06	24-06-2019	9	5	4	7
721	201801641	M	CHENNAI	19	EC8395	1	4.56	2018J	3	8	1	IAT1	QUIZ	2019-01-06	2019-03-06	24-06-2019	16	6	2	6
722	201801642	F	CHENNAI	20	MA8351	2	2.47	2018J	3	9	1	IAT1	QUIZ	2019-05-12	2019-05-12	26-12-2019	5	20	7	7
723	201801643	M	CHENNAI	20	MA8351	3	2.47	2018J	3	10	0	IAT1	ASSIGNMENT	2019-01-06	2019-03-06	24-06-2019	20	20	5	2
724	201801644	F	CHENNAI	20	MA8351	3	2.47	2018J	3	9	1	IAT1	ASSIGNMENT	27-11-2019	2019-04-12	25-12-2019	4	12	7	6
725	201801645	F	CHENNAI	20	CS8391	3	4.67	2018J	2	8	1	IAT1	ASSIGNMENT	2019-05-06	2019-10-06	24-06-2019	3	3	8	2
726	201801646	M	CHENNAI	19	EC8395	1	2.91	2018J	3	10	1	IAT1	QUIZ	2019-01-06	2019-03-06	24-06-2019	18	6	6	2
727	201801647	M	CHENNAI	19	CS8351	3	3.51	2018J	3	8	1	IAT1	ASSIGNMENT	2019-05-06	2019-10-06	24-06-2019	8	16	9	9
728	201801648	M	CHENNAI	19	CS8392	1	4.01	2018J	3	10	1	IAT1	ASSIGNMENT	2019-05-06	2019-10-06	24-06-2019	4	5	6	7
729	201801649	F	CHENNAI	20	EC8395	2	2.91	2018J	3	10	1	IAT1	QUIZ	2019-02-06	2019-03-06	24-06-2019	7	19	8	5
730	201801650	M	CHENNAI	19	MA8351	2	2.47	2018D	3	10	0	IAT1	ASSIGNMENT	2019-02-06	2019-03-06	24-06-2019	3	4	6	4
731	201801651	F	CHENNAI	20	CS8391	2	3.37	2018J	2	8	0	IAT1	QUIZ	27-11-2019	2019-04-12	25-12-2019	15	4	4	2
732	201801652	M	CHENNAI	20	CS8391	3	3.37	2018J	2	9	0	IAT1	ASSIGNMENT	2019-05-06	2019-10-06	24-06-2019	18	17	4	10
733	201801653	M	CHENNAI	19	EC8395	3	2.91	2018J	3	9	1	IAT1	QUIZ	2019-01-06	2019-03-06	24-06-2019	3	16	4	4
734	201801654	F	CHENNAI	19	MA8351	3	2.47	2018J	3	9	1	IAT1	QUIZ	2019-05-12	2019-05-12	26-12-2019	11	17	9	9
735	201801655	M	CHENNAI	19	CS8392	2	4.01	2018J	3	9	1	IAT1	QUIZ	2019-01-06	2019-03-06	24-06-2019	2	9	5	6
736	201801656	F	CHENNAI	19	MA8351	3	2.47	2018J	3	10	0	IAT1	ASSIGNMENT	27-11-2019	2019-04-12	25-12-2019	17	3	7	2
737	201801657	F	CHENNAI	20	CS8392	1	4.68	2018J	3	10	0	IAT1	ASSIGNMENT	2019-01-06	2019-03-06	24-06-2019	14	17	6	9
738	201801658	M	CHENNAI	20	EC8395	1	2.91	2018J	3	10	0	IAT1	ASSIGNMENT	2019-05-06	2019-10-06	24-06-2019	9	14	2	6
739	201801659	M	CHENNAI	20	CS8391	1	3.37	2018J	2	9	0	IAT1	ASSIGNMENT	2019-01-06	2019-03-06	24-06-2019	12	7	4	8
740	201801660	M	CHENNAI	19	CS8351	2	3.51	2018J	3	9	0	IAT1	ASSIGNMENT	27-11-2019	2019-04-12	25-12-2019	12	8	7	10
741	201801661	F	CHENNAI	19	MA8351	1	4.34	2018J	3	10	1	IAT1	QUIZ	2019-05-12	2019-05-12	26-12-2019	20	4	5	10
742	201801662	F	CHENNAI	20	CS8392	1	4.01	2018J	3	10	1	IAT1	QUIZ	2019-01-06	2019-03-06	24-06-2019	4	17	9	10
743	201801663	F	CHENNAI	20	EC8395	3	2.91	2018J	3	10	0	IAT1	QUIZ	2019-01-06	2019-03-06	24-06-2019	17	17	5	9
744	201801664	M	CHENNAI	20	CS8392	1	4.01	2018D	3	9	0	IAT1	QUIZ	2019-01-06	2019-03-06	24-06-2019	4	14	8	9
745	201801665	M	CHENNAI	20	MA8351	3	4.45	2018J	3	8	1	IAT1	ASSIGNMENT	2019-01-06	2019-03-06	24-06-2019	20	5	3	10
746	201801666	F	CHENNAI	20	CS8391	3	3.37	2018J	2	9	0	IAT1	QUIZ	27-11-2019	2019-04-12	25-12-2019	15	6	8	5
747	201801667	M	CHENNAI	20	CS8392	2	4.01	2018J	3	10	0	IAT1	ASSIGNMENT	2019-01-06	2019-03-06	24-06-2019	15	3	8	6
748	201801668	F	CHENNAI	19	CS8392	1	4.01	2018J	3	10	0	IAT1	ASSIGNMENT	2019-05-06	2019-10-06	24-06-2019	20	9	5	5
749	201801669	F	CHENNAI	20	CS8351	2	3.51	2018J	3	9	0	IAT1	ASSIGNMENT	27-11-2019	2019-04-12	25-12-2019	17	13	8	2
750	201801670	F	CHENNAI	20	CS8391	3	3.37	2018J	2	9	0	IAT1	QUIZ	27-11-2019	2019-04-12	25-12-2019	16	8	8	10
